# Supplementary material for: Identification and Validation of Immune-Related Long Non-Coding RNA Signature for Predicting Immunotherapeutic Response and Prognosis in NSCLC Patients Treated With Immunotherapy
Source: Front Oncol. 2022 Jul 4;12:899925. doi: 10.3389/fonc.2022.899925 (PMC9289523; doi:10.3389/fonc.2022.899925)
Supplement: Supplementary file 2 [file Table_1.xlsx]

## Sheet: Supplementary Table1
Supplemental Table 1: The list of ITR-lncRNAs.
Genes	pvalue.in.GSE126044	pvalue.in.GSE135222
ENSG00000198788.8	0.0288056	0.0133601
ENSG00000204949.8	0.00324269	0.0379005
ENSG00000205334.2	0.00938934	0.0100364
ENSG00000224347.6	0.0002218	0.0135301
ENSG00000224397.5	0.00232585	0.0134394
ENSG00000225315.2	0.0138747	0.0279976
ENSG00000225792.1	0.0254192	0.0109535
ENSG00000226047.1	0.0466978	0.0157961
ENSG00000227145.1	0.0278357	0.0261618
ENSG00000227220.1	0.0142013	0.0127119
ENSG00000230102.7	0.00722078	0.0275306
ENSG00000230257.1	0.0122002	2.05435e-08
ENSG00000230552.5	0.0444149	0.0495644
ENSG00000230606.10	0.0274802	0.0120688
ENSG00000234211.2	1.5526e-05	0.0111118
ENSG00000234511.8	0.0263734	0.00119272
ENSG00000236915.1	0.0210348	0.0177915
ENSG00000243836.5	0.00805422	0.0303867
ENSG00000244158.1	0.00338578	0.0461811
ENSG00000248890.1	0.0305582	0.033523
ENSG00000249167.1	0.0360568	0.0385296
ENSG00000250615.1	0.035916	0.0207833
ENSG00000251002.7	0.0120306	0.0113453
ENSG00000251161.3	0.0185188	0.0440897
ENSG00000253258.1	0.00014081	0.0425701
ENSG00000255438.2	0.00390239	0.0149742
ENSG00000258407.1	0.0249878	0.0184861
ENSG00000258670.1	0.0133493	0.0247201
ENSG00000259520.5	0.0305364	0.0485551
ENSG00000259544.1	0.0107054	0.0386572
ENSG00000260468.1	0.0342369	0.0343127
ENSG00000261159.1	0.00945143	0.0189806
ENSG00000264843.1	0.0358739	0.00652874
ENSG00000265399.1	0.0245799	0.0121315
ENSG00000269535.1	0.0497765	0.023277
ENSG00000272808.2	0.00700812	0.0232829
ENSG00000273112.1	0.00104159	0.0475564
ENSG00000274718.1	0.0441782	0.000878315
ENSG00000274767.1	0.000559333	0.0279495
ENSG00000277089.4	0.0013107	0.000205882
ENSG00000277449.1	0.000413654	0.000773542
ENSG00000279160.1	0.0401963	2.22045e-05
ENSG00000279694.1	0.00785937	7.84804e-05
ENSG00000280055.1	0.010203	0.00769689
ENSG00000280087.1	0.0188611	0.0348482
ENSG00000280194.1	3.71955e-07	0.0233338
ENSG00000280356.1	0.0229143	0.021738
MSTRG.12100	0.0247491	0.000327595
MSTRG.17077	0.00440352	0.014422
MSTRG.17440	0.0148924	0.0466728
MSTRG.17522	0.019154	0.000643945
MSTRG.17659	0.0141248	0.0133579
MSTRG.18702	0.0310383	0.0402867
MSTRG.20132	0.024715	0.00269917
MSTRG.20220	0.0231174	0.000345612
MSTRG.22399	0.0432359	0.0471164
MSTRG.22492	0.0470943	0.0265364
MSTRG.29654	4.6651e-05	0.021069
MSTRG.29764	0.0181814	0.0347975
MSTRG.31933	0.0283253	0.0307131
MSTRG.33379	0.044892	0.0409332
MSTRG.34901	0.0347281	0.00777268
MSTRG.35747	0.045225	0.0336899
MSTRG.35867	6.92105e-05	0.00691522
MSTRG.37169	0.0361343	0.00266791
MSTRG.38275	0.00623007	0.00440406
MSTRG.48403	0.000171126	0.0262228
MSTRG.49052	0.016011	0.0335992
MSTRG.498	0.0297322	0.0127343
MSTRG.50859	0.0211644	0.0124989
MSTRG.53443	0.0336643	0.0119634
MSTRG.54611	0.0412905	0.0419295
MSTRG.55619	2.54923e-06	0.0143471
MSTRG.60880	0.0138433	0.0173077
MSTRG.62041	0.0205376	0.0111155
MSTRG.63715	0.0461984	0.00631827
MSTRG.71639	0.00137271	0.0088261
MSTRG.72087	0.0375699	0.00428898
MSTRG.7747	0.041261	0.0135975
MSTRG.8216	0.00457094	0.0157815
MSTRG.9607	0.0250162	0.000788709
NR_001317.3	0.000368445	0.0151201
NR_027921.3	0.0420167	0.00299607
NR_027922.3	0.0214371	0.00721073
NR_029193.1	0.0196925	0.030638
NR_038910.1	0.0364695	0.0215404
XLOC_001370	0.00247483	0.00284773
XLOC_001669	0.00911408	0.0389519
XLOC_002468	0.017435	0.0301694
XLOC_008827	5.99105e-05	0.000379461
XLOC_009738	0.0397426	0.0287696
XLOC_012073	0.0443091	0.0188909
XLOC_012142	0.00852358	0.0024631
XLOC_012144	0.0046137	0.00123552
XLOC_013729	0.0033735	0.00298462
XLOC_014326	0.000172722	0.0461942
XLOC_014655	0.0202731	0.0441389
XLOC_015224	0.0162354	0.0495436
XLOC_016664	0.0414396	0.000958251
XLOC_018635	0.0166397	0.0193616
XLOC_020141	4.51692e-06	0.00384763
XLOC_020365	0.0178717	0.037041
XLOC_020758	0.0443249	0.0285454
XLOC_021464	0.0226121	0.00349446
XLOC_022937	0.0405265	0.03157
XLOC_023233	0.0459653	0.0420306
XLOC_023927	0.0233202	0.0384911
XLOC_026991	0.0335934	0.00761566
XLOC_027728	0.0312848	0.0494944
XLOC_027868	0.0471753	0.0295052
XLOC_028225	0.0436418	0.00516997
XLOC_028304	0.00150055	0.00057892
XLOC_029854	0.0425373	0.0297713
XLOC_030730	0.0101926	0.0395275
XLOC_033882	0.0262719	0.00860019
XLOC_034321	0.0124175	0.000560692
XLOC_034473	0.0186802	0.0158385
XLOC_036373	0.0388969	0.0360917
XLOC_036531	0.00537896	0.00373495
XLOC_037325	0.0373564	0.0265701
XLOC_038466	0.00580236	0.00169484
XLOC_038912	0.00101527	0.0483904
XLOC_038917	0.0177302	0.0277167
XLOC_038934	0.0240231	0.0163725
XLOC_039172	0.0168253	0.00822812
XLOC_043767	0.00505666	0.00802826
XLOC_045300	0.00770959	0.00157984
XLOC_045332	0.018777	0.045304
XLOC_045451	0.012752	0.0101404
XLOC_045637	0.00639287	0.00211968
XR_429535.2	2.76398e-08	0.00205561
XR_922132.1	0.00526294	0.0247336
XR_923359.1	0.00338879	0.0369338
XR_923389.1	0.0270348	0.0285534
XR_927716.1	0.00181344	0.00602843
XR_928847.1	0.0491027	0.0150322
XR_931485.1	0.0304872	0.0497908
XR_934253.1	0.0448093	0.0051365
XR_934828.1	0.00276693	0.016465
XR_938046.1	0.0417462	0.0203977
XR_941802.1	0.0240041	0.0199072
XR_942104.1	0.0201033	0.0447476
XR_943060.1	0.0466536	0.0160902
XR_943206.1	0.00466263	0.0279566
XR_944992.1	0.0309107	0.0252078
XR_947142.1	0.0272832	0.0197362
XR_947144.1	0.0100677	0.0132213
XR_947404.1	0.0324729	0.0135004
XR_947755.1	0.0309959	0.01198
XR_947920.1	0.0369096	0.016382
XR_948771.1	0.0237189	0.0430409
XR_948923.1	0.0207468	0.040904
XR_949552.1	0.0155426	0.0115137
XR_950178.1	0.0242239	0.0295841

## Sheet: Supplementary Table2
Supplemental Table 2: The list of ITR-mRNAs.
EnsembleID	Genename	GSE126044					GSE135222					DE_group
		baseMean.x	log2FoldChange.x	lfcSE.x	stat.x	pvalue.x	baseMean.y	log2FoldChange.y	lfcSE.y	stat.y	pvalue.y
ENSG00000007264.15	MATK	153.021	2.03134	0.593165	3.42457	0.000615774	143.065	1.4379	0.542124	2.65235	0.00799335	UP
ENSG00000011422.12	PLAUR	2321.06	2.44793	0.808481	3.02781	0.00246332	2137.61	1.3908	0.488888	2.84483	0.00444358	UP
ENSG00000012779.11	ALOX5	540.666	2.49709	0.701673	3.55877	0.000372595	391.843	1.57742	0.581337	2.71343	0.00665906	UP
ENSG00000015285.11	WAS	278.726	2.23315	0.523144	4.26872	1.966e-05	62.2267	1.3513	0.646444	2.09036	0.0365855	UP
ENSG00000018280.17	SLC11A1	2463.14	3.44616	0.805252	4.2796	1.87227e-05	893.029	1.13452	0.559661	2.02716	0.042646	UP
ENSG00000026751.17	SLAMF7	685.165	2.15107	0.778804	2.76202	0.00574447	950.53	1.68185	0.637223	2.63934	0.00830669	UP
ENSG00000026950.17	BTN3A1	1948.94	1.14489	0.329551	3.47408	0.000512602	1563.24	1.02262	0.404969	2.52517	0.0115643	UP
ENSG00000027697.15	IFNGR1	312.768	1.45641	0.451273	3.22734	0.00124945	1971.57	1.20606	0.511947	2.35582	0.0184816	UP
ENSG00000038945.15	MSR1	2270.72	2.18822	0.658794	3.32156	0.000895159	2551.76	2.03889	0.504263	4.04331	5.27012e-05	UP
ENSG00000043462.13	LCP2	1885.13	2.64826	0.692846	3.82229	0.000132219	954.374	1.57802	0.57038	2.76662	0.00566415	UP
ENSG00000059804.16	SLC2A3	11320.9	3.77879	0.858824	4.39996	1.08268e-05	2491.02	1.6035	0.525194	3.05316	0.00226446	UP
ENSG00000072694.21	FCGR2B	3184.02	3.8822	0.808104	4.80408	1.55467e-06	1170.39	1.63837	0.651155	2.5161	0.0118662	UP
ENSG00000074706.13	IPCEF1	136.2	1.39452	0.600384	2.32271	0.0201946	170.367	1.05125	0.519395	2.02398	0.0429721	UP
ENSG00000075884.14	ARHGAP15	558.839	1.82556	0.588611	3.10147	0.00192561	438.577	1.29446	0.604579	2.14109	0.0322667	UP
ENSG00000077984.6	CST7	183.358	2.91427	0.677844	4.29933	1.71318e-05	321.63	2.07138	0.639265	3.24025	0.00119425	UP
ENSG00000085514.16	PILRA	742.028	2.57724	0.684516	3.76506	0.000166512	392.891	1.16395	0.529479	2.1983	0.0279278	UP
ENSG00000086300.16	SNX10	226.419	1.36199	0.502562	2.7101	0.00672624	709.466	2.0558	0.588821	3.49138	0.000480531	UP
ENSG00000086730.17	LAT2	227.035	1.55916	0.425005	3.66857	0.000243914	609.995	1.33081	0.493187	2.6984	0.00696745	UP
ENSG00000087589.17	CASS4	134.063	1.71286	0.70095	2.44363	0.0145404	130.09	1.05638	0.519798	2.03229	0.042124	UP
ENSG00000089692.9	LAG3	137.893	1.70289	0.405741	4.197	2.70471e-05	233.442	1.5257	0.626007	2.43719	0.0148019	UP
ENSG00000090104.12	RGS1	373.797	2.10883	0.592415	3.55972	0.000371247	1254.87	1.70378	0.639802	2.66299	0.00774506	UP
ENSG00000090376.11	IRAK3	636.759	1.74773	0.703444	2.48453	0.0129723	105.279	3.19567	0.901572	3.54455	0.000393281	UP
ENSG00000095794.19	CREM	293.2	1.42663	0.572548	2.49171	0.0127129	627.383	1.159	0.368368	3.14631	0.00165343	UP
ENSG00000100365.16	NCF4	375.68	2.36371	0.507649	4.65619	3.22111e-06	340.268	1.34586	0.530006	2.53933	0.0111065	UP
ENSG00000102524.12	TNFSF13B	185.498	2.06774	0.604037	3.4232	0.000618894	87.5374	1.6234	0.663217	2.44777	0.0143745	UP
ENSG00000104879.5	CKM	514.426	3.86675	1.08146	3.57549	0.000349571	33.9072	1.55354	0.750449	2.07014	0.038439	UP
ENSG00000104918.8	RETN	19.7876	1.97666	0.967596	2.04285	0.0410672	44.8952	2.10117	0.874979	2.4014	0.0163325	UP
ENSG00000104951.16	IL4I1	844.203	3.06586	0.849999	3.6069	0.000309876	535.27	1.22829	0.605685	2.02794	0.0425664	UP
ENSG00000105374.10	NKG7	91.9364	3.80835	0.675764	5.63562	1.74426e-08	409.252	1.43206	0.705637	2.02946	0.0424117	UP
ENSG00000105967.16	TFEC	322.787	1.86437	0.671415	2.77679	0.00548994	506.718	1.89691	0.572178	3.31524	0.000915629	UP
ENSG00000106560.11	GIMAP2	168.596	1.38516	0.497477	2.78438	0.00536305	456.659	1.33936	0.505294	2.65066	0.00803347	UP
ENSG00000108688.11	CCL7	21.3762	2.42284	1.03719	2.33597	0.0194929	25.1697	2.41844	0.682698	3.54247	0.000396399	UP
ENSG00000108691.9	CCL2	1258.68	1.96269	0.736375	2.66534	0.00769106	1055.99	1.13585	0.486051	2.33689	0.0194451	UP
ENSG00000108700.5	CCL8	151.72	3.02392	0.7983	3.78794	0.000151899	133.977	1.4567	0.643161	2.26491	0.023518	UP
ENSG00000109743.11	BST1	262.203	1.83748	0.62042	2.96167	0.00305973	297.694	1.02136	0.478539	2.13432	0.0328162	UP
ENSG00000109814.12	UGDH	2191.21	1.05603	0.534329	1.97636	0.0481143	3699.83	1.03736	0.459961	2.25532	0.0241131	UP
ENSG00000109861.17	CTSC	6317.53	1.25473	0.521388	2.40652	0.0161051	9450.15	1.0983	0.309246	3.55156	0.000382961	UP
ENSG00000109943.9	CRTAM	33.206	2.28585	0.457632	4.99496	5.88466e-07	57.3029	1.56699	0.633429	2.47382	0.0133677	UP
ENSG00000110077.15	MS4A6A	2045.51	1.98057	0.674529	2.93623	0.0033223	1395.95	1.24693	0.517659	2.40879	0.0160054	UP
ENSG00000110079.19	MS4A4A	365.747	2.79882	0.830259	3.37102	0.000748897	534.731	1.571	0.561182	2.79945	0.00511895	UP
ENSG00000110848.8	CD69	184.511	2.40622	0.895274	2.68769	0.00719471	369.141	2.37674	0.719696	3.30242	0.000958538	UP
ENSG00000111537.5	IFNG	13.8322	2.35155	0.899264	2.61497	0.00892355	32.332	1.81923	0.848154	2.14492	0.0319589	UP
ENSG00000112303.14	VNN2	465.483	3.47396	0.907974	3.82606	0.000130211	468.782	1.49923	0.646399	2.31935	0.0203758	UP
ENSG00000114013.16	CD86	559.253	2.05489	0.73051	2.81295	0.00490891	851.901	1.39328	0.513238	2.71469	0.00663371	UP
ENSG00000115271.11	GCA	456.869	1.2838	0.487777	2.63194	0.0084898	1019.41	1.12777	0.355189	3.17513	0.00149771	UP
ENSG00000115602.17	IL1RL1	75.8213	2.64375	0.799597	3.30636	0.000945173	283.003	3.92853	0.768507	5.1119	3.18938e-07	UP
ENSG00000115956.10	PLEK	2143.33	2.62875	0.839632	3.13084	0.0017431	2194.1	1.47016	0.640864	2.29403	0.0217888	UP
ENSG00000116701.15	NCF2	783.656	2.4714	0.582798	4.24058	2.22944e-05	1398.46	1.52593	0.559166	2.72894	0.00635378	UP
ENSG00000116824.5	CD2	382.242	2.37244	0.594884	3.98808	6.66104e-05	552.246	1.25905	0.641741	1.96193	0.0497707	UP
ENSG00000117009.12	KMO	211.178	1.5756	0.761104	2.07016	0.0384377	212.506	1.18394	0.497512	2.37973	0.0173253	UP
ENSG00000117091.10	CD48	393.105	1.83379	0.674576	2.71843	0.00655923	989.823	1.97315	0.699999	2.81879	0.00482049	UP
ENSG00000117560.8	FASLG	46.5903	2.33386	0.536595	4.34938	1.36521e-05	60.785	1.43839	0.614707	2.33997	0.0192854	UP
ENSG00000118785.15	SPP1	21142.2	2.83999	0.711718	3.99033	6.59821e-05	36079.2	1.50865	0.653828	2.30741	0.0210322	UP
ENSG00000121933.19	TMIGD3	100.756	2.69893	0.885724	3.04714	0.00231028	98.0248	1.08654	0.545613	1.99142	0.0464349	UP
ENSG00000122223.13	CD244	99.146	2.27095	0.650999	3.4884	0.000485917	75.1296	1.23169	0.586888	2.09868	0.0358448	UP
ENSG00000122862.5	SRGN	5376.18	2.59267	0.928319	2.79286	0.00522438	8886.77	2.35497	0.597575	3.94088	8.11826e-05	UP
ENSG00000124256.15	ZBP1	299.1	1.87736	0.505296	3.71536	0.000202912	211.247	1.46549	0.645032	2.27196	0.0230891	UP
ENSG00000125454.12	SLC25A19	423.81	1.23347	0.418793	2.9453	0.0032264	515.702	1.01154	0.325924	3.10361	0.00191174	UP
ENSG00000126264.10	HCST	60.6145	3.04926	0.720573	4.23172	2.31909e-05	123.178	1.42644	0.656255	2.1736	0.0297353	UP
ENSG00000126860.12	EVI2A	91.8783	1.51098	0.574162	2.63163	0.0084976	330.161	1.63841	0.733431	2.2339	0.0254898	UP
ENSG00000127951.8	FGL2	630.968	1.62884	0.433177	3.7602	0.000169776	1602.87	1.22304	0.517217	2.36466	0.0180468	UP
ENSG00000129226.14	CD68	8843.04	2.38707	0.699126	3.41436	0.000639318	7058.25	1.06342	0.447619	2.37572	0.0175147	UP
ENSG00000131446.17	MGAT1	1084.86	1.25337	0.398066	3.14865	0.00164028	1774.19	1.22368	0.357685	3.4211	0.000623675	UP
ENSG00000131669.10	NINJ1	194.836	1.85696	0.576833	3.21924	0.00128532	1742.78	1.27818	0.558648	2.28799	0.0221379	UP
ENSG00000133106.15	EPSTI1	668.792	1.3676	0.460735	2.9683	0.00299447	543.349	1.39988	0.676533	2.0692	0.0385273	UP
ENSG00000134028.14	ADAMDEC1	718.437	2.00517	0.944712	2.12252	0.0337939	598.102	1.55961	0.745244	2.09276	0.0363708	UP
ENSG00000134242.16	PTPN22	699.348	2.16647	0.651898	3.32333	0.000889501	433.726	1.8936	0.588364	3.21842	0.00128898	UP
ENSG00000134545.14	KLRC1	54.5791	2.33336	0.645005	3.61758	0.000297367	32.1309	1.88597	0.861282	2.18972	0.0285443	UP
ENSG00000135077.9	HAVCR2	545.815	2.39768	0.658078	3.64346	0.000269002	862.218	1.44662	0.537369	2.69204	0.0071016	UP
ENSG00000135114.13	OASL	159.459	1.83858	0.801456	2.29405	0.0217879	470.177	2.20392	0.67663	3.2572	0.00112516	UP
ENSG00000136541.15	ERMN	38.3642	1.34881	0.624639	2.15934	0.0308241	12.1583	1.20402	0.541967	2.22158	0.0263118	UP
ENSG00000136869.16	TLR4	1174.32	2.05325	0.581573	3.53051	0.000414759	921.16	1.21979	0.503268	2.42374	0.0153614	UP
ENSG00000138378.19	STAT4	500.222	2.13403	0.626721	3.40507	0.000661472	250.809	1.23846	0.513691	2.4109	0.0159131	UP
ENSG00000138684.9	IL21	2.46173	3.20349	1.06668	3.00324	0.00267123	3.80377	2.85513	1.1317	2.52288	0.0116398	UP
ENSG00000139572.4	GPR84	73.9348	2.33396	0.793684	2.94066	0.00327509	96.7331	1.88278	0.602114	3.12694	0.00176633	UP
ENSG00000139832.5	RAB20	119.377	1.74602	0.693669	2.51707	0.0118334	656.859	1.19787	0.55661	2.15209	0.0313905	UP
ENSG00000140030.6	GPR65	138.5	1.71544	0.679762	2.52358	0.0116165	330.378	1.74064	0.546682	3.184	0.00145255	UP
ENSG00000140379.9	BCL2A1	761.761	3.08555	1.05064	2.93682	0.00331599	1604.81	3.37326	0.748097	4.50912	6.50966e-06	UP
ENSG00000140749.9	IGSF6	258.235	2.48456	0.428204	5.80228	6.54186e-09	264.998	1.93436	0.828867	2.33374	0.0196092	UP
ENSG00000140932.10	CMTM2	61.5814	1.56763	0.618445	2.53479	0.0112516	132.909	2.02923	0.887248	2.28711	0.0221895	UP
ENSG00000141574.8	SECTM1	213.837	1.37045	0.531481	2.57855	0.00992172	120.618	1.65687	0.657328	2.52061	0.011715	UP
ENSG00000143119.14	CD53	2781.12	2.63889	0.64862	4.06847	4.73237e-05	2941.83	1.33787	0.590642	2.26512	0.0235053	UP
ENSG00000145416.13	MARCHF1	249.772	1.37208	0.482468	2.84387	0.00445686	634.54	1.14773	0.505651	2.26981	0.0232193	UP
ENSG00000145649.8	GZMA	138.279	2.51964	0.521412	4.83234	1.3494e-06	297.824	1.35524	0.648654	2.0893	0.0366803	UP
ENSG00000147614.4	ATP6V0D2	30.828	1.21567	0.551681	2.20358	0.0275537	106.137	1.96499	0.679368	2.89237	0.00382343	UP
ENSG00000147872.10	PLIN2	2820.46	2.03507	0.734014	2.77252	0.00556234	5170.5	2.69182	0.622191	4.32636	1.51592e-05	UP
ENSG00000147894.17	C9orf72	350.897	1.26959	0.584582	2.17179	0.0298719	183.447	1.77384	0.585104	3.03166	0.00243213	UP
ENSG00000148908.15	RGS10	489.83	2.18414	0.586913	3.72141	0.000198115	1122.69	1.125	0.410793	2.7386	0.00617014	UP
ENSG00000151490.15	PTPRO	440.372	1.77229	0.701814	2.5253	0.01156	284.958	1.32123	0.542069	2.43738	0.0147943	UP
ENSG00000151651.16	ADAM8	1037.61	2.75615	0.671048	4.10724	4.00417e-05	2045.21	1.24705	0.579273	2.15278	0.0313363	UP
ENSG00000151726.15	ACSL1	4246.17	1.42177	0.67146	2.11743	0.0342236	4764.77	1.10183	0.559789	1.9683	0.0490333	UP
ENSG00000153563.16	CD8A	230.998	2.27972	0.556076	4.09966	4.13755e-05	263.019	1.41555	0.584221	2.42298	0.0153939	UP
ENSG00000154589.7	LY96	21.3662	1.60724	0.716482	2.24324	0.0248812	34.9593	1.31562	0.613546	2.14429	0.0320094	UP
ENSG00000155629.15	PIK3AP1	2521.55	2.30714	0.787511	2.92966	0.00339329	1564.56	1.09227	0.505559	2.16052	0.0307326	UP
ENSG00000158825.6	CDA	164.162	1.94602	0.927974	2.09706	0.0359883	396.38	1.51215	0.712241	2.12309	0.0337467	UP
ENSG00000158869.11	FCER1G	2037.52	2.31495	0.83664	2.76696	0.00565815	2094.91	1.47468	0.528779	2.78885	0.00528959	UP
ENSG00000158874.11	APOA2	25.5354	2.70713	0.954502	2.83617	0.00456585	2.50472	2.13285	0.989449	2.1556	0.0311152	UP
ENSG00000159128.15	IFNGR2	307.613	1.17912	0.433699	2.71875	0.00655283	124.509	1.34122	0.621884	2.1567	0.0310289	UP
ENSG00000159189.12	C1QC	3761.57	2.76917	0.737458	3.75502	0.000173329	5000.27	1.09225	0.529268	2.0637	0.0390466	UP
ENSG00000163563.8	MNDA	397.502	2.07113	0.753243	2.74962	0.00596644	1521.79	1.47435	0.675091	2.18393	0.0289672	UP
ENSG00000163823.4	CCR1	273.234	2.43118	0.70199	3.46327	0.000533648	1092.98	1.77469	0.672902	2.63737	0.00835506	UP
ENSG00000166527.8	CLEC4D	40.8178	3.30491	1.1242	2.93978	0.0032845	33.6013	1.9937	0.958163	2.08075	0.0374568	UP
ENSG00000166710.21	B2M	20432.6	1.45892	0.553704	2.63485	0.00841754	79835.8	1.0755	0.444315	2.42058	0.0154959	UP
ENSG00000169245.6	CXCL10	344.052	1.63605	0.782647	2.09041	0.036581	1913.52	1.99962	0.729412	2.74141	0.00611754	UP
ENSG00000169385.3	RNASE2	97.8102	3.05877	0.811509	3.76924	0.000163746	75.9114	1.36932	0.617025	2.21922	0.0264714	UP
ENSG00000169429.11	CXCL8	2636.49	3.04201	1.18627	2.56435	0.0103369	2793.29	2.00038	0.64858	3.08425	0.00204068	UP
ENSG00000169442.9	CD52	223.609	1.9368	0.612177	3.16379	0.00155731	1436.81	1.79548	0.732391	2.45153	0.014225	UP
ENSG00000169508.7	GPR183	525.428	1.56395	0.610108	2.5634	0.0103654	396.603	1.47915	0.537525	2.75177	0.00592743	UP
ENSG00000170956.17	CEACAM3	113.292	3.53484	0.782477	4.5175	6.25752e-06	76.5498	1.71274	0.792556	2.16103	0.0306927	UP
ENSG00000171049.9	FPR2	325.778	3.50063	1.0864	3.22223	0.00127198	227.558	1.87254	0.741904	2.52396	0.0116041	UP
ENSG00000171051.9	FPR1	310.937	3.29002	1.07153	3.07038	0.00213789	196.749	2.12816	0.711403	2.9915	0.00277607	UP
ENSG00000171659.15	GPR34	78.9601	1.3202	0.544303	2.42549	0.0152877	326.517	1.03942	0.50952	2.04	0.0413499	UP
ENSG00000172116.23	CD8B	38.05	2.58587	0.591089	4.37476	1.21563e-05	40.1077	1.69343	0.743946	2.27629	0.0228288	UP
ENSG00000172243.18	CLEC7A	451.218	1.5176	0.652815	2.3247	0.0200881	767.247	1.70981	0.582364	2.93598	0.00332497	UP
ENSG00000172322.14	CLEC12A	173.006	1.95755	0.805999	2.42873	0.0151518	315.514	1.96098	0.698731	2.80649	0.00500851	UP
ENSG00000172673.11	THEMIS	118.159	1.75891	0.669044	2.62899	0.00856401	66.5699	1.69579	0.704247	2.40794	0.0160427	UP
ENSG00000173208.4	ABCD2	71.8837	1.54793	0.636923	2.43032	0.0150854	53.8789	1.32541	0.638046	2.0773	0.0377735	UP
ENSG00000173221.14	GLRX	584.467	1.29419	0.567438	2.28075	0.0225632	1512.98	1.63436	0.496312	3.29301	0.000991205	UP
ENSG00000173372.17	C1QA	5528.42	3.03525	0.76948	3.94455	7.99495e-05	5273.86	1.22724	0.542265	2.26317	0.0236255	UP
ENSG00000174125.8	TLR1	805.564	1.54422	0.549479	2.81034	0.0049489	450.487	1.06029	0.424413	2.49826	0.0124806	UP
ENSG00000181381.15	DDX60L	1444.25	1.53022	0.653862	2.34028	0.0192694	642.404	1.29778	0.530518	2.44624	0.0144353	UP
ENSG00000183019.7	MCEMP1	189.794	2.87199	1.10945	2.58866	0.00963515	425.913	3.89891	0.842738	4.62648	3.71934e-06	UP
ENSG00000183625.16	CCR3	8.24536	1.36447	0.576119	2.36838	0.0178661	42.604	1.88222	0.648067	2.90436	0.00368	UP
ENSG00000183696.14	UPP1	677.301	1.35749	0.665282	2.04048	0.041303	1903.28	1.07731	0.467677	2.30353	0.0212488	UP
ENSG00000184588.18	PDE4B	767.937	1.88954	0.774529	2.4396	0.0147036	490.482	1.25436	0.467549	2.68283	0.00730012	UP
ENSG00000185527.12	PDE6G	36.7588	1.05023	0.519828	2.02034	0.0433485	28.6522	1.30112	0.581485	2.23758	0.0252486	UP
ENSG00000186074.19	CD300LF	158.605	2.39193	0.631083	3.79021	0.000150523	250.796	1.63933	0.568677	2.88271	0.00394275	UP
ENSG00000187474.5	FPR3	514.236	1.88017	0.673206	2.79286	0.00522438	1155.27	1.21396	0.535092	2.26869	0.0232869	UP
ENSG00000188820.13	CALHM6	60.9802	2.0415	0.809858	2.52081	0.0117085	362.455	1.65887	0.600442	2.76275	0.00573174	UP
ENSG00000196209.13	SIRPB2	53.1524	1.70501	0.688179	2.47757	0.0132281	27.9149	1.56278	0.509544	3.06702	0.00216202	UP
ENSG00000196735.13	HLA-DQA1	5100.44	4.63405	1.16747	3.96932	7.20776e-05	1435.12	2.22746	0.96099	2.31788	0.0204556	UP
ENSG00000197272.2	IL27	6.55407	1.55627	0.727217	2.14004	0.0323514	12.8451	2.10473	0.844517	2.49223	0.0126945	UP
ENSG00000198019.13	FCGR1B	409.205	1.78566	0.69903	2.55448	0.0106347	122.427	1.66778	0.782143	2.13232	0.0329807	UP
ENSG00000198223.17	CSF2RA	1312.06	2.51374	0.656429	3.82941	0.000128451	413.737	1.51748	0.602772	2.5175	0.011819	UP
ENSG00000203747.12	FCGR3A	4840.71	3.2244	0.771216	4.18093	2.9032e-05	2664.6	1.54866	0.631228	2.4534	0.0141511	UP
ENSG00000204516.10	MICB	16.9156	1.81976	0.755662	2.40817	0.0160329	32.1155	2.06232	0.682876	3.02006	0.00252728	UP
ENSG00000214128.11	TMEM213	27.9445	1.62857	0.769106	2.11749	0.0342184	129.405	2.05528	0.799249	2.57151	0.0101255	UP
ENSG00000214212.9	C19orf38	82.5852	3.36517	0.783767	4.29358	1.75811e-05	110.975	1.3134	0.614617	2.13694	0.0326025	UP
ENSG00000216490.4	IFI30	5511.2	1.61531	0.696108	2.32049	0.0203142	10473.4	1.1619	0.522518	2.22366	0.0261712	UP
ENSG00000234511.10	C5orf58	16.0316	1.75692	0.788317	2.2287	0.0258342	9.92524	2.11817	0.767274	2.76064	0.00576881	UP
ENSG00000239713.9	APOBEC3G	392.121	1.60775	0.465674	3.45251	0.000555388	653.617	1.18781	0.469276	2.53116	0.0113686	UP
ENSG00000239961.3	LILRA4	28.8264	2.063	0.718606	2.87084	0.00409386	8.79153	2.16103	1.08968	1.98318	0.0473477	UP
ENSG00000254415.3	SIGLEC14	213.46	2.46738	1.05431	2.34028	0.0192691	153.383	2.88134	1.27503	2.25981	0.0238329	UP
ENSG00000255641.1	RP11-277P12.6	43.3712	3.30937	1.04288	3.17329	0.00150722	16.467	2.61065	0.960188	2.7189	0.00654997	UP
ENSG00000258227.7	CLEC5A	133.601	2.3802	0.69071	3.44601	0.000568924	487.096	1.33749	0.681178	1.9635	0.0495879	UP
ENSG00000275302.2	CCL4	1269.31	2.55606	0.795225	3.21426	0.00130779	683.001	2.07982	0.65446	3.17791	0.0014834	UP
ENSG00000276070.5	CCL4L2	147.866	2.6313	0.682164	3.85728	0.000114655	154.967	2.32117	0.763149	3.04157	0.00235346	UP
ENSG00000277632.2	CCL3	196.907	2.65732	0.809563	3.28241	0.00102922	225.284	3.14268	1.01275	3.10311	0.00191496	UP
ENSG00000037965.6	HOXC8	41.7406	-3.07679	1.0026	-3.06881	0.00214915	39.4437	-2.32057	0.899426	-2.58005	0.00987849	DOWN
ENSG00000053108.17	FSTL4	196.075	-2.27562	0.798925	-2.84836	0.00439456	155.729	-1.8971	0.662826	-2.86214	0.00420789	DOWN
ENSG00000056736.10	IL17RB	155.705	-1.38812	0.681743	-2.03613	0.041737	204.183	-1.57753	0.604358	-2.61025	0.00904748	DOWN
ENSG00000060709.15	RIMBP2	97.768	-2.30457	0.901093	-2.55753	0.0105419	45.6166	-3.50479	0.968693	-3.61806	0.000296817	DOWN
ENSG00000066032.19	CTNNA2	34.1789	-2.7251	1.13356	-2.40401	0.0162162	7.85825	-2.37364	1.04046	-2.28133	0.0225289	DOWN
ENSG00000069122.19	ADGRF5	2004.3	-1.22842	0.620436	-1.97994	0.0477107	2216.2	-1.73083	0.689557	-2.51006	0.0120709	DOWN
ENSG00000081479.15	LRP2	324.025	-2.89815	0.927004	-3.12636	0.00176987	60.8906	-1.8942	0.765422	-2.47471	0.0133345	DOWN
ENSG00000084710.14	EFR3B	159.483	-1.9686	0.643404	-3.05967	0.00221584	134.214	-2.66248	0.641415	-4.15094	3.31111e-05	DOWN
ENSG00000085552.17	IGSF9	539.451	-1.41536	0.613985	-2.3052	0.0211552	499.552	-1.05432	0.500856	-2.10504	0.035288	DOWN
ENSG00000085741.13	WNT11	63.0507	-1.8811	0.899108	-2.09218	0.0364221	40.6735	-1.70817	0.764137	-2.23542	0.0253898	DOWN
ENSG00000088386.17	SLC15A1	219.964	-2.97627	0.91775	-3.24301	0.00118276	105.634	-2.28307	0.823618	-2.77201	0.0055712	DOWN
ENSG00000091651.9	ORC6	777.748	-1.1122	0.413931	-2.68692	0.00721146	873.781	-1.54725	0.565249	-2.73729	0.0061947	DOWN
ENSG00000100433.16	KCNK10	17.1172	-1.70904	0.822151	-2.07874	0.0376414	8.3077	-2.02083	0.766506	-2.63641	0.00837873	DOWN
ENSG00000101311.16	FERMT1	299.146	-2.23115	0.761723	-2.92908	0.00339963	340.967	-1.51638	0.713539	-2.12515	0.0335742	DOWN
ENSG00000101680.15	LAMA1	829.107	-1.52609	0.723307	-2.10988	0.0348687	164.966	-1.5687	0.637572	-2.46042	0.0138773	DOWN
ENSG00000104177.18	MYEF2	736.005	-1.25031	0.581554	-2.14995	0.0315595	394.791	-1.33582	0.645714	-2.06875	0.0385696	DOWN
ENSG00000105852.11	PON3	553.587	-1.87539	0.704011	-2.66386	0.00772497	468.011	-1.85516	0.727533	-2.54994	0.0107743	DOWN
ENSG00000106025.9	TSPAN12	543.666	-1.79213	0.790856	-2.26607	0.0234473	94.0596	-1.42298	0.704695	-2.01929	0.0434568	DOWN
ENSG00000108352.13	RAPGEFL1	817.987	-1.49108	0.749985	-1.98815	0.046795	525.659	-1.64413	0.665677	-2.46986	0.0135165	DOWN
ENSG00000118194.20	TNNT2	397.702	-2.392	0.749263	-3.19247	0.00141062	39.6635	-1.24051	0.569245	-2.17921	0.0293157	DOWN
ENSG00000121742.19	GJB6	696.79	-2.81569	1.35257	-2.08173	0.0373674	205.489	-2.07689	0.987328	-2.10355	0.0354177	DOWN
ENSG00000124143.10	ARHGAP40	110.202	-2.96823	0.757127	-3.92039	8.84068e-05	68.6848	-1.83531	0.735317	-2.49594	0.0125623	DOWN
ENSG00000124440.16	HIF3A	118.226	-2.02934	0.862864	-2.35186	0.0186796	29.9293	-2.39502	0.704428	-3.39995	0.000673991	DOWN
ENSG00000126803.10	HSPA2	8.20597	-1.66653	0.770602	-2.16263	0.0305697	13.7528	-1.68269	0.630209	-2.67004	0.00758417	DOWN
ENSG00000127249.15	ATP13A4	2210.79	-2.52211	1.04795	-2.40671	0.0160969	455.627	-2.18768	0.761513	-2.87281	0.00406835	DOWN
ENSG00000128645.15	HOXD1	30.7138	-2.07659	0.819101	-2.5352	0.0112382	71.3025	-2.77063	0.687347	-4.0309	5.55637e-05	DOWN
ENSG00000129151.9	BBOX1	135.648	-1.55882	0.712092	-2.18907	0.0285918	84.6343	-1.85026	0.796689	-2.32243	0.0202095	DOWN
ENSG00000130294.18	KIF1A	63.9508	-1.97796	0.87458	-2.26161	0.0237212	75.1348	-3.24695	1.01789	-3.18987	0.00142335	DOWN
ENSG00000130477.16	UNC13A	80.2801	-1.9964	0.833599	-2.39491	0.0166243	3.17832	-3.91489	1.67642	-2.33527	0.0195292	DOWN
ENSG00000132164.10	SLC6A11	121.366	-4.2244	1.09446	-3.85979	0.000113484	18.8746	-1.90771	0.920235	-2.07307	0.038166	DOWN
ENSG00000132854.19	KANK4	90.1299	-2.95767	0.889145	-3.32642	0.000879688	33.0774	-1.89588	0.777422	-2.43868	0.014741	DOWN
ENSG00000133401.16	PDZD2	1265.15	-1.20836	0.561723	-2.15116	0.0314632	445.642	-2.07405	0.5808	-3.57103	0.000355584	DOWN
ENSG00000133710.16	SPINK5	1460.87	-2.08707	0.872656	-2.39163	0.0167737	374.409	-2.38929	0.806366	-2.96304	0.0030462	DOWN
ENSG00000136237.19	RAPGEF5	1734.6	-1.85069	0.684936	-2.70199	0.00689268	749.418	-1.05364	0.397937	-2.64776	0.00810267	DOWN
ENSG00000137142.5	IGFBPL1	15.756	-1.43318	0.516072	-2.7771	0.00548457	75.2012	-2.19452	0.648147	-3.38584	0.000709598	DOWN
ENSG00000137558.9	PI15	180.463	-1.98609	0.873103	-2.27475	0.0229212	137.901	-1.35671	0.669589	-2.02618	0.0427461	DOWN
ENSG00000139144.11	PIK3C2G	173.959	-3.52604	1.12401	-3.13703	0.00170671	10.4679	-1.87228	0.751317	-2.492	0.0127027	DOWN
ENSG00000139734.19	DIAPH3	863.518	-1.21128	0.589632	-2.05429	0.0399476	106.834	-1.60153	0.535219	-2.99229	0.00276889	DOWN
ENSG00000140519.14	RHCG	355.133	-2.89415	1.38801	-2.08511	0.0370595	1052.26	-4.45294	1.22362	-3.63914	0.000273554	DOWN
ENSG00000140525.19	FANCI	1611.63	-1.10605	0.418565	-2.64248	0.00823004	342.292	-1.18666	0.519852	-2.2827	0.0224483	DOWN
ENSG00000143355.16	LHX9	45.6962	-2.80977	1.32351	-2.12297	0.033756	17.8509	-3.62186	0.954624	-3.79402	0.000148226	DOWN
ENSG00000143469.20	SYT14	367.939	-4.6969	1.15126	-4.0798	4.5075e-05	19.4794	-2.03266	0.806275	-2.52105	0.0117005	DOWN
ENSG00000143556.9	S100A7	915.42	-7.20615	1.87249	-3.84844	0.000118873	237.704	-2.86118	1.25266	-2.28408	0.0223668	DOWN
ENSG00000144278.15	GALNT13	49.6009	-1.73847	0.794855	-2.18715	0.0287316	67.2304	-2.1001	0.938068	-2.23875	0.0251719	DOWN
ENSG00000144339.12	TMEFF2	45.73	-2.00861	0.871183	-2.30562	0.021132	3.28254	-2.99407	1.14773	-2.6087	0.00908873	DOWN
ENSG00000146006.8	LRRTM2	214.293	-1.00347	0.471536	-2.12808	0.0333305	10.9068	-2.22784	0.716701	-3.10846	0.00188064	DOWN
ENSG00000146276.12	GABRR1	57.8354	-2.6745	1.17227	-2.28148	0.0225203	10.5903	-3.36132	1.32457	-2.53768	0.011159	DOWN
ENSG00000152092.16	ASTN1	27.233	-2.15699	1.02015	-2.11439	0.0344815	21.7848	-4.42449	1.005	-4.40249	1.07018e-05	DOWN
ENSG00000152578.13	GRIA4	59.3704	-2.53382	0.940666	-2.69364	0.00706759	14.0288	-2.15868	0.73513	-2.93646	0.00331984	DOWN
ENSG00000154864.13	PIEZO2	910.494	-1.53258	0.604878	-2.5337	0.0112866	411.468	-2.42129	0.767673	-3.15406	0.00161014	DOWN
ENSG00000155052.15	CNTNAP5	25.8321	-2.21237	0.943644	-2.34449	0.0190529	2.64968	-2.31449	0.876547	-2.64046	0.00827939	DOWN
ENSG00000155265.11	GOLGA7B	56.9272	-2.41003	0.901683	-2.67281	0.0075218	225.067	-1.38444	0.654714	-2.11458	0.034466	DOWN
ENSG00000155886.11	SLC24A2	75.5951	-1.63296	0.66047	-2.47243	0.01342	19.002	-1.56318	0.653696	-2.3913	0.0167887	DOWN
ENSG00000155918.8	RAET1L	182.614	-2.6508	1.32381	-2.00241	0.0452409	14.1949	-2.98138	1.1149	-2.67412	0.00749255	DOWN
ENSG00000157542.11	KCNJ6	82.0521	-1.14661	0.576216	-1.9899	0.0466017	56.4622	-1.12784	0.53373	-2.11313	0.0345899	DOWN
ENSG00000162482.5	AKR7A3	87.6939	-1.33733	0.559756	-2.38914	0.0168881	89.3053	-1.79674	0.849681	-2.11461	0.0344632	DOWN
ENSG00000163873.10	GRIK3	93.2838	-3.41731	1.21802	-2.80563	0.0050219	6.51784	-1.88146	0.859705	-2.18849	0.0286339	DOWN
ENSG00000164659.15	ELAPOR2	925.229	-1.95993	0.721843	-2.71518	0.00662402	334.802	-1.85416	0.593489	-3.12417	0.00178309	DOWN
ENSG00000164742.16	ADCY1	200.059	-2.55573	0.657068	-3.8896	0.000100412	140.289	-1.0463	0.493092	-2.12193	0.0338438	DOWN
ENSG00000164764.11	SBSPON	81.7026	-1.95668	0.686996	-2.84817	0.00439712	65.4853	-1.2806	0.571973	-2.23891	0.0251617	DOWN
ENSG00000164796.18	CSMD3	171.56	-2.96194	0.889698	-3.32915	0.000871115	13.2156	-1.111	0.496778	-2.23642	0.0253244	DOWN
ENSG00000165376.12	CLDN2	13.4385	-3.55621	1.08756	-3.2699	0.00107584	17.4581	-6.01467	1.49622	-4.01991	5.82208e-05	DOWN
ENSG00000165794.10	SLC39A2	11.473	-3.92574	1.4018	-2.80051	0.00510225	8.45467	-2.29717	0.80164	-2.86559	0.00416238	DOWN
ENSG00000165841.11	CYP2C19	75.5368	-1.78509	0.829748	-2.15137	0.0314473	29.2581	-1.31417	0.645645	-2.03544	0.0418063	DOWN
ENSG00000165891.16	E2F7	472.531	-1.13387	0.557657	-2.03328	0.0420246	265.689	-1.07316	0.530075	-2.02453	0.0429154	DOWN
ENSG00000166105.16	GLB1L3	72.6003	-1.41233	0.651782	-2.16687	0.0302447	236.185	-2.02817	0.871608	-2.32693	0.0199688	DOWN
ENSG00000166833.22	NAV2	3145.86	-1.1016	0.546552	-2.01554	0.0438485	1869.23	-2.0656	0.582019	-3.54902	0.000386661	DOWN
ENSG00000167880.8	EVPL	243.988	-2.13129	0.608549	-3.50225	0.000461355	185.558	-1.4979	0.486898	-3.07642	0.00209502	DOWN
ENSG00000168481.9	LGI3	52.8378	-2.71192	1.13674	-2.38571	0.0170462	8.53708	-2.08084	0.925984	-2.24716	0.0246297	DOWN
ENSG00000168539.4	CHRM1	11.5644	-2.49061	1.22192	-2.03827	0.0415226	8.20264	-2.70315	1.15899	-2.33233	0.0196833	DOWN
ENSG00000170454.6	KRT75	47.4367	-2.35818	1.1676	-2.01969	0.043416	25.2881	-3.82522	1.21914	-3.13763	0.00170321	DOWN
ENSG00000170465.10	KRT6C	2356.17	-3.19363	1.28844	-2.47868	0.0131871	766.28	-3.88157	1.29725	-2.99215	0.00277017	DOWN
ENSG00000170615.15	SLC26A5	219.227	-2.24077	0.697107	-3.21438	0.00130724	9.20451	-1.96873	0.839725	-2.34449	0.0190532	DOWN
ENSG00000172382.10	PRSS27	76.822	-1.87359	0.766481	-2.4444	0.0145092	59.2346	-1.04682	0.530748	-1.97235	0.0485692	DOWN
ENSG00000173406.16	DAB1	45.751	-2.86292	0.877445	-3.26279	0.0011032	11.0765	-2.30899	0.672549	-3.43319	0.000596522	DOWN
ENSG00000174501.14	ANKRD36C	14518.4	-1.01296	0.481426	-2.10408	0.0353713	205.737	-1.82455	0.617067	-2.95682	0.00310833	DOWN
ENSG00000174607.11	UGT8	288.734	-1.73221	0.692769	-2.50041	0.0124048	462.805	-2.04198	0.591715	-3.45096	0.000558602	DOWN
ENSG00000175065.12	DSG4	8.6524	-4.90612	1.8172	-2.69982	0.00693774	5.3472	-3.71707	1.5402	-2.41337	0.0158056	DOWN
ENSG00000176406.23	RIMS2	1022.29	-3.86494	1.06888	-3.61587	0.000299336	154.195	-2.29178	0.866071	-2.64618	0.00814074	DOWN
ENSG00000178568.15	ERBB4	620.271	-2.55753	1.10588	-2.31267	0.020741	58.5096	-2.15428	0.751749	-2.86569	0.00416103	DOWN
ENSG00000179399.15	GPC5	25.9502	-2.15063	1.00108	-2.14831	0.031689	31.4389	-3.92104	0.953962	-4.11027	3.95202e-05	DOWN
ENSG00000180287.17	PLD5	27.8873	-2.90955	1.4824	-1.96273	0.0496778	4.12296	-3.03226	1.35829	-2.23241	0.0255877	DOWN
ENSG00000181195.11	PENK	125.59	-3.25632	1.48997	-2.1855	0.0288524	15.1835	-2.71767	0.839188	-3.23845	0.00120181	DOWN
ENSG00000182674.6	KCNB2	31.223	-2.56303	1.10149	-2.32688	0.0199718	4.53079	-2.44958	1.09581	-2.23541	0.0253905	DOWN
ENSG00000183318.11	SPDYE4	252.298	-1.11705	0.507632	-2.20052	0.0277701	7.0104	-3.56159	1.5883	-2.24239	0.0249359	DOWN
ENSG00000183778.18	B3GALT5	16.8759	-2.08382	0.87956	-2.36916	0.0178286	43.0063	-3.28242	0.846366	-3.87825	0.000105212	DOWN
ENSG00000184330.12	S100A7A	23.7661	-6.21306	2.04011	-3.04546	0.00232326	16.4344	-3.27731	1.27001	-2.58055	0.00986439	DOWN
ENSG00000185479.6	KRT6B	7145.13	-2.68722	1.24226	-2.16317	0.0305282	1717.58	-4.0256	1.09896	-3.66308	0.000249197	DOWN
ENSG00000185567.7	AHNAK2	72573	-2.22196	0.841006	-2.64202	0.00824125	7438.16	-1.55369	0.68035	-2.28367	0.0223911	DOWN
ENSG00000185985.11	SLITRK2	18.7314	-1.44402	0.653321	-2.21028	0.0270861	11.1809	-1.5231	0.693284	-2.19693	0.0280253	DOWN
ENSG00000186832.9	KRT16	8855.45	-2.85427	1.1711	-2.43726	0.0147991	2348.55	-2.55829	0.914356	-2.79791	0.00514338	DOWN
ENSG00000186847.6	KRT14	14714.5	-3.61805	1.51295	-2.39139	0.0167848	2037.54	-3.21662	1.14449	-2.81053	0.00494597	DOWN
ENSG00000188322.8	SBK1	78.0065	-1.52114	0.657456	-2.31368	0.0206852	225.927	-2.09987	0.54486	-3.85397	0.000116219	DOWN
ENSG00000189001.11	SBSN	280.22	-2.53183	1.03311	-2.45068	0.0142585	441.127	-4.56077	1.15476	-3.94953	7.83043e-05	DOWN
ENSG00000198353.8	HOXC4	116.043	-2.37678	0.92192	-2.57807	0.00993534	54.0334	-1.78213	0.542998	-3.28202	0.00103065	DOWN
ENSG00000198720.13	ANKRD13B	271.083	-1.11102	0.517223	-2.14805	0.0317098	150.73	-1.33889	0.455525	-2.93923	0.00329028	DOWN
ENSG00000204740.11	MALRD1	81.069	-2.22491	0.887683	-2.50642	0.0121959	18.8044	-2.22821	0.929304	-2.39771	0.0164977	DOWN
ENSG00000206077.14	ZDHHC11B	25.1336	-2.4068	0.919331	-2.61799	0.00884489	11.7809	-1.75486	0.791704	-2.21656	0.0266534	DOWN
ENSG00000214711.10	CAPN14	89.6294	-2.38347	0.925438	-2.57551	0.0100094	43.0692	-2.24946	0.84909	-2.64925	0.00806699	DOWN
ENSG00000215021.10	PHB2	1489.19	-1.25107	0.512304	-2.44204	0.0146045	463.389	-1.45956	0.566439	-2.57674	0.00997382	DOWN
ENSG00000228836.8	CT45A5	410.317	-7.05454	2.51706	-2.8027	0.00506774	6.11691	-5.61453	2.64324	-2.12411	0.0336612	DOWN
ENSG00000274252.1	GGTLC3	18.4311	-2.83231	1.16215	-2.43713	0.0148043	11.2691	-2.60771	1.04176	-2.50318	0.0123082	DOWN
ENSG00000284906.2	RP11-736I24.5	346.126	-1.09969	0.548756	-2.00396	0.045074	43.2987	-1.99335	0.879943	-2.26532	0.0234933	DOWN

## Sheet: Supplementary Table3
Supplemental Table 3: GO enrichment pathways of ITR-mRNAs
GO enrichment pathways in up-regulated genes
GO	Category	Description	LogP	-LogP
GO:0042110	GO Biological Processes	T cell activation	-23.6656	23.6656
GO:0002274	GO Biological Processes	myeloid leukocyte activation	-20.3125	20.3125
GO:0050778	GO Biological Processes	positive regulation of immune response	-19.3361	19.3361
R-HSA-6798695	Reactome Gene Sets	Neutrophil degranulation	-19.1212	19.1212
GO:0001817	GO Biological Processes	regulation of cytokine production	-18.6342	18.6342
GO:0031347	GO Biological Processes	regulation of defense response	-17.3597	17.3597
R-HSA-1280218	Reactome Gene Sets	Adaptive Immune System	-16.1802	16.1802
GO:0019221	GO Biological Processes	cytokine-mediated signaling pathway	-15.9119	15.9119
GO:0002237	GO Biological Processes	response to molecule of bacterial origin	-12.6314	12.6314
GO:0071706	GO Biological Processes	tumor necrosis factor superfamily cytokine production	-12.323	12.323
ko04650	KEGG Pathway	Natural killer cell mediated cytotoxicity	-11.5921	11.5921
GO:0019882	GO Biological Processes	antigen processing and presentation	-11.3384	11.3384
GO:0070661	GO Biological Processes	leukocyte proliferation	-11.3234	11.3234
GO:0002366	GO Biological Processes	leukocyte activation involved in immune response	-11.1334	11.1334
M54	Canonical Pathways	PID IL12 2PATHWAY	-10.7151	10.7151
GO:0050766	GO Biological Processes	positive regulation of phagocytosis	-10.4611	10.4611
GO:0009615	GO Biological Processes	response to virus	-10.3985	10.3985
GO:0002819	GO Biological Processes	regulation of adaptive immune response	-9.9567	9.9567
ko05150	KEGG Pathway	Staphylococcus aureus infection	-9.52299	9.52299
ko05323	KEGG Pathway	Rheumatoid arthritis	-9.22337	9.22337
WP2328	WikiPathways	Allograft Rejection	-7.88507	7.88507
GO:0043030	GO Biological Processes	regulation of macrophage activation	-7.71109	7.71109
WP3945	WikiPathways	TYROBP causal network in microglia	-7.61143	7.61143
GO:0002577	GO Biological Processes	regulation of antigen processing and presentation	-7.43126	7.43126
GO:0006959	GO Biological Processes	humoral immune response	-7.23578	7.23578
GO:0002456	GO Biological Processes	T cell mediated immunity	-7.12812	7.12812
GO:1901216	GO Biological Processes	positive regulation of neuron death	-6.30538	6.30538
GO:0045730	GO Biological Processes	respiratory burst	-6.01121	6.01121
GO:0030885	GO Biological Processes	regulation of myeloid dendritic cell activation	-5.95186	5.95186
GO:0009595	GO Biological Processes	detection of biotic stimulus	-5.95164	5.95164
WP3937	WikiPathways	Microglia pathogen phagocytosis pathway	-5.83746	5.83746
GO:0032732	GO Biological Processes	positive regulation of interleukin-1 production	-5.80971	5.80971
GO:0042088	GO Biological Processes	T-helper 1 type immune response	-5.67734	5.67734
GO:0006968	GO Biological Processes	cellular defense response	-5.17941	5.17941
GO:0030316	GO Biological Processes	osteoclast differentiation	-5.16637	5.16637
GO:0032623	GO Biological Processes	interleukin-2 production	-4.88204	4.88204
GO:1905954	GO Biological Processes	positive regulation of lipid localization	-4.774	4.774
GO:0034656	GO Biological Processes	nucleobase-containing small molecule catabolic process	-4.76115	4.76115
GO:0016032	GO Biological Processes	viral process	-4.41113	4.41113
GO:0051452	GO Biological Processes	intracellular pH reduction	-4.28441	4.28441
GO:0008277	GO Biological Processes	regulation of G protein-coupled receptor signaling pathway	-4.27223	4.27223
R-HSA-451927	Reactome Gene Sets	Interleukin-2 family signaling	-4.20389	4.20389
R-HSA-2172127	Reactome Gene Sets	DAP12 interactions	-4.1651	4.1651
GO:0030101	GO Biological Processes	natural killer cell activation	-4.12058	4.12058
GO:0009611	GO Biological Processes	response to wounding	-4.06564	4.06564
WP286	WikiPathways	IL-3 signaling pathway	-4.01874	4.01874
GO:0002523	GO Biological Processes	leukocyte migration involved in inflammatory response	-3.98725	3.98725
WP2806	WikiPathways	Complement system	-3.90115	3.90115
GO:0030502	GO Biological Processes	negative regulation of bone mineralization	-3.85282	3.85282
GO:0090026	GO Biological Processes	positive regulation of monocyte chemotaxis	-3.85282	3.85282
M7	Canonical Pathways	PID FCER1 PATHWAY	-3.67471	3.67471
M118	Canonical Pathways	PID INTEGRIN A9B1 PATHWAY	-3.62113	3.62113
GO:0001934	GO Biological Processes	positive regulation of protein phosphorylation	-3.61857	3.61857
ko04623	KEGG Pathway	Cytosolic DNA-sensing pathway	-3.5927	3.5927
GO:0019835	GO Biological Processes	cytolysis	-3.2982	3.2982
R-HSA-202433	Reactome Gene Sets	Generation of second messenger molecules	-3.21977	3.21977
GO:0045742	GO Biological Processes	positive regulation of epidermal growth factor receptor signaling pathway	-3.14615	3.14615
GO:0002701	GO Biological Processes	negative regulation of production of molecular mediator of immune response	-3.04358	3.04358
R-HSA-163125	Reactome Gene Sets	Post-translational modification: synthesis of GPI-anchored proteins	-2.95125	2.95125
GO:0007568	GO Biological Processes	aging	-2.85518	2.85518
R-HSA-2132295	Reactome Gene Sets	MHC class II antigen presentation	-2.50725	2.50725
WP2882	WikiPathways	Nuclear receptors meta-pathway	-2.29916	2.29916
GO:0045936	GO Biological Processes	negative regulation of phosphate metabolic process	-2.22063	2.22063
GO:0001776	GO Biological Processes	leukocyte homeostasis	-2.0528	2.0528
GO enrichment pythways in down-regulated genes
GO	Category	Description	LogP	-LogP
R-HSA-6809371	Reactome Gene Sets	Formation of the cornified envelope	-7.80032	7.80032
R-HSA-112316	Reactome Gene Sets	Neuronal System	-6.78924	6.78924
GO:0048812	GO Biological Processes	neuron projection morphogenesis	-6.74453	6.74453
GO:0034330	GO Biological Processes	cell junction organization	-4.58542	4.58542
GO:0007268	GO Biological Processes	chemical synaptic transmission	-3.75139	3.75139
GO:0048729	GO Biological Processes	tissue morphogenesis	-3.59335	3.59335
GO:0050954	GO Biological Processes	sensory perception of mechanical stimulus	-3.46934	3.46934
GO:0098662	GO Biological Processes	inorganic cation transmembrane transport	-3.39276	3.39276
GO:0048514	GO Biological Processes	blood vessel morphogenesis	-3.24015	3.24015
GO:0042391	GO Biological Processes	regulation of membrane potential	-3.13955	3.13955
GO:0007015	GO Biological Processes	actin filament organization	-3.08179	3.08179
GO:0051129	GO Biological Processes	negative regulation of cellular component organization	-2.59692	2.59692
GO:0001558	GO Biological Processes	regulation of cell growth	-2.51112	2.51112
GO:0007626	GO Biological Processes	locomotory behavior	-2.46924	2.46924
WP2840	WikiPathways	Hair follicle development: cytodifferentiation - part 3 of 3	-2.45298	2.45298
GO:0007420	GO Biological Processes	brain development	-2.37151	2.37151
M3008	Canonical Pathways	NABA ECM GLYCOPROTEINS	-2.33803	2.33803
GO:0009410	GO Biological Processes	response to xenobiotic stimulus	-2.2955	2.2955
R-HSA-1296071	Reactome Gene Sets	Potassium Channels	-2.27551	2.27551
GO:0048706	GO Biological Processes	embryonic skeletal system development	-2.08286	2.08286

## Sheet: Supplementary Table4
Supplemental Table 4:The correlation between 39 ITIR-lncRNAs and 1,299 mRNAs in the co-expression network
ITIR-lncRNAs	Co-expressed mRNAs	cor
LINC01272	FCER1G	0.883639
LINC01272	IFI30	0.839398
LINC01272	CLEC4E	0.838482
LINC01272	AIF1	0.818951
LINC01272	CD300A	0.816577
LINC01272	THEMIS2	0.814006
LINC01272	FGR	0.811927
LINC01272	BCL2A1	0.809927
LINC01272	LAPTM5	0.803729
LINC01272	LRRC25	0.800871
LINC01272	FPR2	0.797063
LINC01272	CCR1	0.789735
LINC01272	HCST	0.789062
LINC01272	PLEK	0.78656
LINC01272	C1orf162	0.782252
LINC01272	SRGN	0.776796
LINC01272	GPR84	0.776019
LINC01272	MCEMP1	0.772937
LINC01272	NLRC4	0.76941
LINC01272	CD33	0.769295
LINC01272	GMFG	0.767596
LINC01272	CD300LF	0.766945
LINC01272	PILRA	0.766467
LINC01272	ITGB2	0.765593
LINC01272	HAVCR2	0.764549
LINC01272	C19orf38	0.763489
LINC01272	CD14	0.76075
LINC01272	MNDA	0.759672
LINC01272	OSM	0.758933
LINC01272	CASS4	0.753975
LINC01272	CCRL2	0.753668
LINC01272	CCL7	0.753083
LINC01272	TMEM52B	0.751
LINC01272	MS4A4A	0.749562
LINC01272	CD86	0.749314
LINC01272	CD53	0.749152
LINC01272	HK3	0.746874
LINC01272	DOK2	0.743453
LINC01272	GPR65	0.740323
LINC01272	OSCAR	0.738938
LINC01272	CD83	0.727649
LINC01272	TNFRSF1B	0.725515
LINC01272	CD68	0.7244
LINC01272	SIGLEC7	0.723611
LINC01272	CYBA	0.723126
LINC01272	SPI1	0.721663
LINC01272	VSIG4	0.721191
LINC01272	PLEKHO1	0.720244
LINC01272	C5AR1	0.719842
LINC01272	CD300LB	0.71774
LINC01272	SASH3	0.71618
LINC01272	CLEC4D	0.715571
LINC01272	ALOX5	0.715094
LINC01272	FCGR3B	0.713485
LINC01272	CCL8	0.712893
LINC01272	IL4I1	0.712196
LINC01272	FPR3	0.709383
LINC01272	NCF4	0.707726
LINC01272	P2RY13	0.706363
LINC01272	ARRB2	0.70435
LINC01272	CD52	0.700365
LINC01272	C1QA	0.698385
LINC01272	CD48	0.693369
LINC01272	TMIGD3	0.69277
LINC01272	LY86	0.691918
LINC01272	SNX20	0.691235
LINC01272	SLC11A1	0.689888
LINC01272	CCL4L2	0.689356
LINC01272	C1QC	0.6869
LINC01272	FCGR2B	0.686709
LINC01272	PLAUR	0.686051
LINC01272	DOK3	0.685719
LINC01272	CLEC7A	0.684051
LINC01272	GLIPR2	0.684011
LINC01272	ADGRE1	0.683897
LINC01272	RASGRP4	0.682472
LINC01272	CD300E	0.68018
LINC01272	TYROBP	0.680166
LINC01272	CXCL8	0.677644
LINC01272	FPR1	0.677056
LINC01272	FTL	0.676685
LINC01272	CCL2	0.675743
LINC01272	VNN2	0.67335
LINC01272	CTSL	0.672014
LINC01272	LAT2	0.669457
LINC01272	CRTAM	0.668068
LINC01272	MATK	0.667439
LINC01272	TMSB4X	0.666638
LINC01272	CCL4	0.66612
LINC01272	RAB20	0.665766
LINC01272	DPEP2	0.665328
LINC01272	CEACAM3	0.664687
LINC01272	PTAFR	0.664198
LINC01272	TREM1	0.66304
LINC01272	CCL3L1	0.660721
LINC01272	GCA	0.659286
LINC01272	CST7	0.658952
LINC01272	MS4A6A	0.658305
LINC01272	CXCL16	0.658159
LINC01272	CLEC4A	0.65773
RP11-25K21.1	FCGR3A	0.926289
RP11-25K21.1	FCGR2B	0.902198
RP11-25K21.1	ADAP2	0.899422
RP11-25K21.1	TLR4	0.886292
RP11-25K21.1	MS4A7	0.879664
RP11-25K21.1	APBB1IP	0.875557
RP11-25K21.1	CYTH4	0.872237
RP11-25K21.1	MS4A6A	0.85675
RP11-25K21.1	PIK3AP1	0.856485
RP11-25K21.1	TFEC	0.85642
RP11-25K21.1	MARCHF1	0.852854
RP11-25K21.1	NCKAP1L	0.845915
RP11-25K21.1	PTPN22	0.84583
RP11-25K21.1	PARVG	0.845215
RP11-25K21.1	CMKLR1	0.844011
RP11-25K21.1	SCIMP	0.843627
RP11-25K21.1	HAVCR2	0.841054
RP11-25K21.1	MSR1	0.839902
RP11-25K21.1	PILRA	0.838552
RP11-25K21.1	CSF1R	0.837919
RP11-25K21.1	PTPRC	0.836178
RP11-25K21.1	RASSF4	0.835431
RP11-25K21.1	EVI2B	0.835101
RP11-25K21.1	IL10	0.834043
RP11-25K21.1	LCP2	0.829442
RP11-25K21.1	WAS	0.827089
RP11-25K21.1	SLC7A7	0.824305
RP11-25K21.1	LILRB2	0.822952
RP11-25K21.1	SIGLEC7	0.82053
RP11-25K21.1	FCGR2A	0.81844
RP11-25K21.1	MRC1	0.81822
RP11-25K21.1	SLA	0.817691
RP11-25K21.1	FCGR2C	0.816069
RP11-25K21.1	PTPRO	0.813225
RP11-25K21.1	P2RX7	0.810277
RP11-25K21.1	SPI1	0.80627
RP11-25K21.1	ITGAM	0.804012
RP11-25K21.1	WIPF1	0.800213
RP11-25K21.1	ALOX5	0.799216
RP11-25K21.1	SIGLEC5	0.797329
RP11-25K21.1	CD53	0.796246
RP11-25K21.1	CSF2RA	0.792492
RP11-25K21.1	PIK3R6	0.791062
RP11-25K21.1	MS4A14	0.790993
RP11-25K21.1	PLXDC2	0.790407
RP11-25K21.1	KMO	0.790063
RP11-25K21.1	CD86	0.789025
RP11-25K21.1	CD80	0.788798
RP11-25K21.1	CCL4	0.788404
RP11-25K21.1	FGD2	0.788282
RP11-25K21.1	ITGAX	0.786502
RP11-25K21.1	PREX1	0.785225
RP11-25K21.1	CD28	0.784592
RP11-25K21.1	TNFSF13B	0.781785
RP11-25K21.1	IRF8	0.778989
RP11-25K21.1	ATP6V1B2	0.778146
RP11-25K21.1	CD84	0.777638
RP11-25K21.1	CSF2RB	0.777074
RP11-25K21.1	TYROBP	0.77669
RP11-25K21.1	TM6SF1	0.775884
RP11-25K21.1	SLAMF8	0.775723
RP11-25K21.1	CHST11	0.775322
RP11-25K21.1	ARRB2	0.774015
RP11-25K21.1	CD180	0.767423
RP11-25K21.1	CD300LF	0.766652
RP11-25K21.1	KCNAB2	0.764656
RP11-25K21.1	GPR183	0.764115
RP11-25K21.1	CYRIA	0.763973
RP11-25K21.1	IL7R	0.763651
RP11-25K21.1	IL4I1	0.763448
RP11-25K21.1	TLR1	0.761463
RP11-25K21.1	GPRIN3	0.760911
RP11-25K21.1	CD68	0.759367
RP11-25K21.1	PPM1M	0.757744
RP11-25K21.1	TNFSF13	0.756234
RP11-25K21.1	ITGA4	0.755062
RP11-25K21.1	CYTIP	0.754939
RP11-25K21.1	ZNF438	0.754124
RP11-25K21.1	PTPN7	0.75367
RP11-25K21.1	IL10RA	0.751479
RP11-25K21.1	GAB3	0.748615
RP11-25K21.1	IGSF6	0.74809
RP11-25K21.1	DOCK10	0.747035
RP11-25K21.1	CR1	0.746522
RP11-25K21.1	ADORA3	0.746496
RP11-25K21.1	FMNL1	0.745897
RP11-25K21.1	ST3GAL6	0.745405
RP11-25K21.1	ARHGAP15	0.744817
RP11-25K21.1	NCF1	0.742987
RP11-25K21.1	ZMYND15	0.742232
RP11-25K21.1	NCF4	0.740603
RP11-25K21.1	ARHGEF6	0.739986
RP11-25K21.1	MILR1	0.739563
RP11-25K21.1	CD244	0.739464
RP11-25K21.1	IKZF1	0.73941
RP11-25K21.1	LCP1	0.739289
RP11-25K21.1	FCGR1B	0.738822
RP11-25K21.1	CD37	0.737966
RP11-25K21.1	DMXL2	0.737791
RP11-25K21.1	FLVCR2	0.737514
C5orf58	LCP2	0.93132
C5orf58	SIGLEC5	0.885564
C5orf58	PIK3AP1	0.882651
C5orf58	CCL4	0.881363
C5orf58	SLA	0.878266
C5orf58	WIPF1	0.850902
C5orf58	EVI2B	0.848911
C5orf58	TLR4	0.847925
C5orf58	PTPN22	0.846513
C5orf58	PLEK	0.845331
C5orf58	PTPRC	0.842066
C5orf58	TFEC	0.824168
C5orf58	IL10	0.821646
C5orf58	APBB1IP	0.821294
C5orf58	CD53	0.820542
C5orf58	CYTIP	0.818514
C5orf58	HAVCR2	0.817998
C5orf58	ITGAX	0.815415
C5orf58	MS4A7	0.812253
C5orf58	PTPN7	0.810437
C5orf58	LILRB2	0.810419
C5orf58	CASS4	0.810299
C5orf58	CYTH4	0.809535
C5orf58	SPI1	0.808478
C5orf58	IRF8	0.807263
C5orf58	SIGLEC7	0.805958
C5orf58	CSF2RB	0.805876
C5orf58	PREX1	0.799888
C5orf58	CYRIA	0.799795
C5orf58	FCGR3A	0.79951
C5orf58	PILRA	0.798535
C5orf58	CD300LF	0.791456
C5orf58	PDE4B	0.7886
C5orf58	SOD2	0.785038
C5orf58	CD69	0.782088
C5orf58	CCL3L1	0.781559
C5orf58	MS4A6A	0.78138
C5orf58	ARRB2	0.77868
C5orf58	FCGR2A	0.778296
C5orf58	STK17B	0.776227
C5orf58	MPP1	0.772937
C5orf58	TNFAIP3	0.769934
C5orf58	LCP1	0.769375
C5orf58	TYROBP	0.769271
C5orf58	SP140	0.769241
C5orf58	CD72	0.768787
C5orf58	CD86	0.76787
C5orf58	CSF3R	0.767264
C5orf58	EPSTI1	0.765368
C5orf58	IL7R	0.763826
C5orf58	SIGLEC10	0.763799
C5orf58	PARVG	0.76157
C5orf58	CD68	0.757912
C5orf58	ATP6V1B2	0.757339
C5orf58	KMO	0.7572
C5orf58	ALOX5	0.757175
C5orf58	SLAMF6	0.756942
C5orf58	ARHGAP15	0.756537
C5orf58	FMNL1	0.754238
C5orf58	ADAP2	0.752952
C5orf58	TAGAP	0.752272
C5orf58	NCKAP1L	0.752253
C5orf58	CHST11	0.752218
C5orf58	IKZF1	0.751942
C5orf58	ARHGAP30	0.751645
C5orf58	ASAH1	0.751284
C5orf58	IGSF6	0.749814
C5orf58	FGD3	0.748907
C5orf58	CSF2RA	0.748811
C5orf58	IL2RG	0.746895
C5orf58	CASP4	0.746574
C5orf58	SPOCK2	0.746143
C5orf58	TNFSF13B	0.745984
C5orf58	GBP1	0.745363
C5orf58	CCL4L2	0.744782
C5orf58	GK	0.742557
C5orf58	GPRIN3	0.74202
C5orf58	GPR183	0.739103
C5orf58	NCF2	0.738975
C5orf58	CD244	0.73833
C5orf58	SLAMF1	0.737792
C5orf58	NCF1	0.737097
C5orf58	ARHGAP9	0.736602
C5orf58	GMIP	0.733675
C5orf58	CASP5	0.732976
C5orf58	RAB8B	0.732756
C5orf58	WAS	0.732704
C5orf58	LYN	0.732378
C5orf58	ITGAL	0.731663
C5orf58	ITGAM	0.730988
C5orf58	IL2RB	0.730919
C5orf58	RASSF4	0.729677
C5orf58	MSR1	0.72889
C5orf58	STAT4	0.72819
C5orf58	OLR1	0.727125
C5orf58	GBP5	0.726082
C5orf58	MARCHF1	0.724571
C5orf58	TLR1	0.724245
C5orf58	P2RY10	0.724059
C5orf58	CSF1R	0.723911
RP1-93H18.6	CALHM6	0.956692
RP1-93H18.6	NKG7	0.856317
RP1-93H18.6	C1QB	0.82364
RP1-93H18.6	TNFAIP8L2	0.816
RP1-93H18.6	FGL2	0.805873
RP1-93H18.6	PSMB10	0.803263
RP1-93H18.6	LY86	0.801764
RP1-93H18.6	CD52	0.797972
RP1-93H18.6	PTPRCAP	0.79564
RP1-93H18.6	IGFLR1	0.792835
RP1-93H18.6	SIT1	0.79117
RP1-93H18.6	ATOX1	0.782753
RP1-93H18.6	CTSS	0.777049
RP1-93H18.6	EBI3	0.770664
RP1-93H18.6	PSMB9	0.770529
RP1-93H18.6	B2M	0.767104
RP1-93H18.6	CD7	0.764054
RP1-93H18.6	CLECL1	0.76089
RP1-93H18.6	P2RY13	0.760347
RP1-93H18.6	GPX1	0.754809
RP1-93H18.6	ABI3	0.754453
RP1-93H18.6	GZMM	0.752987
RP1-93H18.6	ATP6V0B	0.744675
RP1-93H18.6	GCHFR	0.742538
RP1-93H18.6	ICAM3	0.736777
RP1-93H18.6	MNDA	0.733365
RP1-93H18.6	GZMA	0.732284
RP1-93H18.6	SASH3	0.731276
RP1-93H18.6	CXCL10	0.726981
RP1-93H18.6	GAPT	0.724525
RP1-93H18.6	LYSMD2	0.724481
RP1-93H18.6	ATP6V0E1	0.721321
RP1-93H18.6	IFI35	0.720156
RP1-93H18.6	COPE	0.719847
RP1-93H18.6	DPH3	0.719198
RP1-93H18.6	GLIPR2	0.718578
RP1-93H18.6	SMIM20	0.718398
RP1-93H18.6	DUSP28	0.7177
RP1-93H18.6	NFKBIE	0.716959
RP1-93H18.6	NINJ1	0.716457
RP1-93H18.6	GPSM3	0.716197
RP1-93H18.6	OAZ1	0.713334
RP1-93H18.6	BLOC1S1	0.71327
RP1-93H18.6	SNX20	0.712783
RP1-93H18.6	ATP6V1F	0.7097
RP1-93H18.6	RAB20	0.709374
RP1-93H18.6	GABARAP	0.706101
RP1-93H18.6	SLC31A2	0.705807
RP1-93H18.6	RAB32	0.704639
RP1-93H18.6	SOWAHD	0.704562
RP1-93H18.6	GPR65	0.704478
RP1-93H18.6	HCST	0.704292
RP1-93H18.6	PFDN5	0.703081
RP1-93H18.6	RGS19	0.702184
RP1-93H18.6	ATF5	0.702167
RP1-93H18.6	CHCHD1	0.698815
RP1-93H18.6	IDO1	0.698247
RP1-93H18.6	FBXO6	0.698053
RP1-93H18.6	IFIT2	0.69801
RP1-93H18.6	USF1	0.696717
RP1-93H18.6	UQCRQ	0.696499
RP1-93H18.6	GABARAPL2	0.696353
RP1-93H18.6	IFIT3	0.696197
RP1-93H18.6	NAA38	0.69606
RP1-93H18.6	PCED1B	0.694816
RP1-93H18.6	RAB42	0.694736
RP1-93H18.6	CAPG	0.69368
RP1-93H18.6	GIMAP2	0.692363
RP1-93H18.6	C1QC	0.691446
RP1-93H18.6	COPS9	0.689167
RP1-93H18.6	MRPL54	0.688538
RP1-93H18.6	CST7	0.687909
RP1-93H18.6	LIMD2	0.687667
RP1-93H18.6	SERF2	0.687144
RP1-93H18.6	EVI2A	0.686805
RP1-93H18.6	RPS27L	0.686371
RP1-93H18.6	GNG10	0.685705
RP1-93H18.6	RPS19BP1	0.684917
RP1-93H18.6	TMEM140	0.683486
RP1-93H18.6	CTSB	0.682515
RP1-93H18.6	PLEKHO2	0.682345
RP1-93H18.6	DERL2	0.681975
RP1-93H18.6	TRADD	0.679965
RP1-93H18.6	PYCARD	0.679661
RP1-93H18.6	TUSC2	0.679556
RP1-93H18.6	BRK1	0.679359
RP1-93H18.6	MYL6	0.679189
RP1-93H18.6	FTL	0.678862
RP1-93H18.6	LSM10	0.67864
RP1-93H18.6	RPL34	0.677966
RP1-93H18.6	SELENOK	0.677339
RP1-93H18.6	ATP5MK	0.677099
RP1-93H18.6	COTL1	0.676733
RP1-93H18.6	RHOG	0.676337
RP1-93H18.6	RNASEK	0.67543
RP1-93H18.6	GPR34	0.675153
RP1-93H18.6	MED31	0.674957
RP1-93H18.6	CMC1	0.674658
RP1-93H18.6	GSTO1	0.672648
RP1-93H18.6	LRRC25	0.672599
AE000661.37	FGL2	0.744149
AE000661.37	KLRD1	0.715989
AE000661.37	CALHM6	0.710681
AE000661.37	FASLG	0.683791
AE000661.37	CST7	0.675792
AE000661.37	CD8A	0.650725
AE000661.37	CTSW	0.648344
AE000661.37	CD48	0.647692
AE000661.37	IFNG	0.641384
AE000661.37	GZMA	0.637641
AE000661.37	P2RY13	0.63737
AE000661.37	CD2	0.637308
AE000661.37	CRTAM	0.624899
AE000661.37	NKG7	0.622009
AE000661.37	CD7	0.608911
AE000661.37	GZMB	0.606149
AE000661.37	SLAMF7	0.602613
AE000661.37	CLEC4E	0.602507
AE000661.37	C19orf38	0.595958
AE000661.37	SASH3	0.594876
AE000661.37	CCL4	0.594829
AE000661.37	CD69	0.589691
AE000661.37	PLEKHO1	0.589318
AE000661.37	GMFG	0.586187
AE000661.37	MNDA	0.586099
AE000661.37	GZMH	0.585754
AE000661.37	LCK	0.584364
AE000661.37	CCL5	0.58377
AE000661.37	SLA2	0.58212
AE000661.37	APOBEC3G	0.581741
AE000661.37	PRF1	0.579682
AE000661.37	CLEC12A	0.579313
AE000661.37	GIMAP7	0.569604
AE000661.37	SNX10	0.568449
AE000661.37	CMTM2	0.567129
AE000661.37	RGS1	0.567129
AE000661.37	CD53	0.566555
AE000661.37	GPR65	0.566339
AE000661.37	GBP5	0.563362
AE000661.37	LIMD2	0.562932
AE000661.37	FCGR3B	0.556972
AE000661.37	IFNGR1	0.556583
AE000661.37	RGS18	0.555466
AE000661.37	PLEK	0.555004
AE000661.37	FCER1G	0.551235
AE000661.37	GIMAP5	0.550941
AE000661.37	TRAF3IP3	0.550185
AE000661.37	GNLY	0.550046
RP11-300J18.2	CCR1	0.875839
RP11-300J18.2	GPR65	0.86219
RP11-300J18.2	GPR34	0.85604
RP11-300J18.2	SLC31A2	0.840131
RP11-300J18.2	FPR3	0.820465
RP11-300J18.2	RAB42	0.804799
RP11-300J18.2	LYL1	0.802831
RP11-300J18.2	GIMAP2	0.802361
RP11-300J18.2	LYSMD2	0.800892
RP11-300J18.2	KCNK13	0.800226
RP11-300J18.2	LRRC25	0.799494
RP11-300J18.2	CLEC7A	0.798036
RP11-300J18.2	SOWAHD	0.795943
RP11-300J18.2	LY86	0.791861
RP11-300J18.2	MS4A4A	0.790949
RP11-300J18.2	DOK3	0.790516
RP11-300J18.2	TNFAIP8L2	0.784745
RP11-300J18.2	CTSS	0.78422
RP11-300J18.2	PLEKHO2	0.776128
RP11-300J18.2	IFIT2	0.771456
RP11-300J18.2	GAPT	0.765954
RP11-300J18.2	FGL2	0.753583
RP11-300J18.2	IFIT3	0.750795
RP11-300J18.2	CTSL	0.748661
RP11-300J18.2	GNB4	0.748079
RP11-300J18.2	ARPC2	0.745145
RP11-300J18.2	TNFSF14	0.744117
RP11-300J18.2	LAMTOR3	0.74344
RP11-300J18.2	RAB20	0.742852
RP11-300J18.2	TIFA	0.741163
RP11-300J18.2	GLIPR2	0.738216
RP11-300J18.2	P2RY6	0.738172
RP11-300J18.2	TMBIM4	0.735279
RP11-300J18.2	GPR84	0.732168
RP11-300J18.2	GIMAP1	0.730742
RP11-300J18.2	CMTM6	0.730274
RP11-300J18.2	REEP5	0.726965
RP11-300J18.2	C1QC	0.725377
RP11-300J18.2	MNDA	0.72457
RP11-300J18.2	FAM78A	0.717503
RP11-300J18.2	P2RY13	0.715896
RP11-300J18.2	DPH3	0.714456
RP11-300J18.2	SIT1	0.713751
RP11-300J18.2	MRPL44	0.713664
RP11-300J18.2	SDS	0.71253
RP11-300J18.2	RAB32	0.712363
RP11-300J18.2	CCL8	0.709556
RP11-300J18.2	MEIKIN	0.708675
RP11-300J18.2	CTBS	0.70803
RP11-300J18.2	COQ10B	0.707281
RP11-300J18.2	NDFIP1	0.706548
RP11-300J18.2	RGS19	0.703634
RP11-300J18.2	IGFLR1	0.703529
RP11-300J18.2	SNX20	0.703358
RP11-300J18.2	IFI35	0.702283
RP11-300J18.2	ARPC5	0.701599
RP11-300J18.2	C1QB	0.700724
RP11-300J18.2	GNPDA1	0.697836
RP11-300J18.2	FBXL15	0.697153
RP11-300J18.2	CD14	0.696436
RP11-300J18.2	TMEM140	0.696228
RP11-300J18.2	CLECL1	0.695998
RP11-300J18.2	BID	0.695441
RP11-300J18.2	TMEM35B	0.694632
RP11-300J18.2	CXCL10	0.693184
RP11-300J18.2	EVI2A	0.691554
RP11-300J18.2	B2M	0.689698
RP11-300J18.2	NRBF2	0.687801
RP11-300J18.2	IFT20	0.686742
RP11-300J18.2	CREG1	0.686626
RP11-300J18.2	CTSZ	0.686417
RP11-300J18.2	VSIR	0.685981
RP11-300J18.2	CYREN	0.684797
RP11-300J18.2	MED7	0.684421
RP11-300J18.2	CCR5	0.684147
RP11-300J18.2	NINJ1	0.68228
RP11-300J18.2	SRGN	0.681409
RP11-300J18.2	SFT2D1	0.680926
RP11-300J18.2	DERL2	0.678483
RP11-300J18.2	PRDX3	0.677608
RP11-300J18.2	DNAJC25-GNG10	0.676572
RP11-300J18.2	ATF5	0.676046
RP11-300J18.2	TNFRSF4	0.675267
RP11-300J18.2	CTSC	0.674152
RP11-300J18.2	CD52	0.67399
RP11-300J18.2	SMIM12	0.673845
RP11-300J18.2	AD000671.6	0.673251
RP11-300J18.2	AC007192.4	0.673004
RP11-300J18.2	SMIM3	0.672966
RP11-300J18.2	CALHM2	0.672605
RP11-300J18.2	SMIM14	0.672008
RP11-300J18.2	TIFAB	0.671728
RP11-300J18.2	ARMCX6	0.671164
RP11-300J18.2	CCL7	0.670796
RP11-300J18.2	MED31	0.670782
RP11-300J18.2	RPS27L	0.670726
RP11-300J18.2	IFI30	0.670691
RP11-300J18.2	LAPTM5	0.670376
RP11-300J18.2	PCED1B	0.669979
RP11-300J18.2	CXCL16	0.668689
RP11-25K21.6	FCGR2A	0.942172
RP11-25K21.6	FCGR3A	0.911586
RP11-25K21.6	TLR4	0.880253
RP11-25K21.6	PIK3AP1	0.874895
RP11-25K21.6	ADAP2	0.869753
RP11-25K21.6	PTPN22	0.85295
RP11-25K21.6	PTPRC	0.852114
RP11-25K21.6	MRC1	0.851711
RP11-25K21.6	ATP6V1B2	0.846688
RP11-25K21.6	P2RX7	0.843502
RP11-25K21.6	CYTH4	0.842548
RP11-25K21.6	CSF2RA	0.841083
RP11-25K21.6	RAB8B	0.839321
RP11-25K21.6	LCP2	0.834523
RP11-25K21.6	WAS	0.834289
RP11-25K21.6	SAMHD1	0.834002
RP11-25K21.6	TM6SF1	0.833231
RP11-25K21.6	ITGAX	0.825518
RP11-25K21.6	NCKAP1L	0.825369
RP11-25K21.6	CR1	0.824393
RP11-25K21.6	LILRB2	0.823717
RP11-25K21.6	TNFSF13B	0.82206
RP11-25K21.6	MS4A7	0.821603
RP11-25K21.6	IL10	0.82156
RP11-25K21.6	DOCK10	0.820174
RP11-25K21.6	ITGA4	0.817666
RP11-25K21.6	ARHGEF6	0.814844
RP11-25K21.6	FCGR2C	0.814367
RP11-25K21.6	GK	0.810718
RP11-25K21.6	IL10RA	0.808359
RP11-25K21.6	TLR8	0.808193
RP11-25K21.6	WIPF1	0.807963
RP11-25K21.6	SCIMP	0.807522
RP11-25K21.6	SIGLEC5	0.807111
RP11-25K21.6	CD84	0.807008
RP11-25K21.6	ITGAM	0.804203
RP11-25K21.6	IRAK3	0.803645
RP11-25K21.6	GSAP	0.802876
RP11-25K21.6	TFEC	0.802599
RP11-25K21.6	FLVCR2	0.801581
RP11-25K21.6	CELF2	0.79989
RP11-25K21.6	SELPLG	0.799854
RP11-25K21.6	ITGAL	0.798338
RP11-25K21.6	MCTP1	0.798169
RP11-25K21.6	ATP8B4	0.796873
RP11-25K21.6	APBB1IP	0.795654
RP11-25K21.6	PDE4B	0.795573
RP11-25K21.6	IL2RA	0.795088
RP11-25K21.6	CARD8	0.794879
RP11-25K21.6	CTD-2370N5.3	0.794339
RP11-25K21.6	PIK3CG	0.793897
RP11-25K21.6	PIK3R6	0.793708
RP11-25K21.6	BEST1	0.792218
RP11-25K21.6	IRF8	0.792178
RP11-25K21.6	CHST11	0.790355
RP11-25K21.6	PREX1	0.789435
RP11-25K21.6	CMKLR1	0.78879
RP11-25K21.6	SLA	0.788175
RP11-25K21.6	MSR1	0.787895
RP11-25K21.6	STK10	0.787092
RP11-25K21.6	RASSF4	0.783843
RP11-25K21.6	ZNF438	0.783825
RP11-25K21.6	TMEM106A	0.782555
RP11-25K21.6	CSF1R	0.781834
RP11-25K21.6	PLXDC2	0.781733
RP11-25K21.6	KCNAB2	0.780471
RP11-25K21.6	MS4A14	0.780367
RP11-25K21.6	ZEB2	0.780183
RP11-25K21.6	ATG7	0.779579
RP11-25K21.6	CYRIA	0.7782
RP11-25K21.6	FYB1	0.777979
RP11-25K21.6	SGTB	0.777918
RP11-25K21.6	CD28	0.777736
RP11-25K21.6	BTN3A1	0.777073
RP11-25K21.6	MYO1F	0.774962
RP11-25K21.6	LYZ	0.773501
RP11-25K21.6	FCGR1B	0.772531
RP11-25K21.6	CCL4	0.772523
RP11-25K21.6	GAB3	0.772351
RP11-25K21.6	ASAH1	0.771886
RP11-25K21.6	MRAS	0.77173
RP11-25K21.6	ARHGAP18	0.770214
RP11-25K21.6	BMP2K	0.769852
RP11-25K21.6	BTN3A3	0.769037
RP11-25K21.6	NCF1	0.768991
RP11-25K21.6	KLF6	0.768323
RP11-25K21.6	IL7R	0.767748
RP11-25K21.6	SH3KBP1	0.767162
RP11-25K21.6	IFNGR2	0.764937
RP11-25K21.6	BTN2A2	0.764556
RP11-25K21.6	CYBB	0.764272
RP11-25K21.6	DOCK8	0.764034
RP11-25K21.6	PLXNC1	0.763657
RP11-25K21.6	EPSTI1	0.763138
RP11-25K21.6	DMXL2	0.762182
RP11-25K21.6	SOAT1	0.761505
RP11-25K21.6	IL1B	0.761463
RP11-25K21.6	FAS	0.761437
RP11-25K21.6	PTPRO	0.761017
RP11-25K21.6	LYN	0.760976
AC131056.3	CCL3L1	0.80106
AC131056.3	ARHGAP15	0.789251
AC131056.3	IL12RB1	0.782753
AC131056.3	KLRK1	0.782643
AC131056.3	TFEC	0.768387
AC131056.3	CD244	0.762085
AC131056.3	LCP2	0.759712
AC131056.3	CYRIA	0.757804
AC131056.3	PTPN22	0.752211
AC131056.3	CCL4L2	0.751807
AC131056.3	TRAF3IP3	0.74894
AC131056.3	CD96	0.74881
AC131056.3	CYTIP	0.748224
AC131056.3	PYHIN1	0.747899
AC131056.3	FCRL6	0.746618
AC131056.3	P2RX1	0.745497
AC131056.3	EVI2B	0.745099
AC131056.3	ADGRE1	0.741384
AC131056.3	THEMIS	0.74043
AC131056.3	CCL4	0.735783
AC131056.3	IL10	0.733116
AC131056.3	KLRD1	0.732962
AC131056.3	MS4A7	0.732393
AC131056.3	PSTPIP1	0.732233
AC131056.3	FGD3	0.728251
AC131056.3	CD247	0.727993
AC131056.3	NOD2	0.727657
AC131056.3	P2RY10	0.726609
AC131056.3	ZAP70	0.726486
AC131056.3	TLR4	0.718659
AC131056.3	PARVG	0.718078
AC131056.3	TYROBP	0.717896
AC131056.3	CD80	0.717603
AC131056.3	SLA	0.716068
AC131056.3	PARP15	0.714173
AC131056.3	MS4A6A	0.713324
AC131056.3	TNFSF13B	0.712887
AC131056.3	CRTAM	0.712334
AC131056.3	CD69	0.71208
AC131056.3	UBASH3A	0.711335
AC131056.3	GPR183	0.711021
AC131056.3	CYTH4	0.710821
AC131056.3	MEFV	0.710257
AC131056.3	ITGAX	0.709404
AC131056.3	CSF3R	0.708377
AC131056.3	MPP1	0.706159
AC131056.3	SLAMF1	0.705221
AC131056.3	BTK	0.704668
AC131056.3	ARHGAP9	0.703781
AC131056.3	CD226	0.70338
AC131056.3	GBP5	0.702105
AC131056.3	SIGLEC5	0.701862
AC131056.3	ARHGAP25	0.70118
AC131056.3	PTPRC	0.699992
AC131056.3	LILRB2	0.69969
AC131056.3	CD3D	0.698393
AC131056.3	ZBP1	0.698166
AC131056.3	SP140	0.696782
AC131056.3	WAS	0.694131
AC131056.3	CLEC4A	0.693711
AC131056.3	PILRA	0.691972
AC131056.3	SLAMF6	0.690935
AC131056.3	STAP1	0.68958
AC131056.3	PIK3AP1	0.689548
AC131056.3	CXCR6	0.689381
AC131056.3	HK3	0.689054
AC131056.3	KLRC1	0.688751
AC131056.3	APOL4	0.686933
AC131056.3	SAMD3	0.686649
AC131056.3	AOAH	0.684554
AC131056.3	KMO	0.684211
AC131056.3	PDE6G	0.684139
AC131056.3	SIGLEC7	0.683924
AC131056.3	CR1L	0.682299
AC131056.3	CSF2RA	0.680306
AC131056.3	MAP4K1	0.679687
AC131056.3	FCGR2C	0.678897
AC131056.3	STAT4	0.678812
AC131056.3	JAKMIP1	0.677865
AC131056.3	ZC3H12D	0.677791
AC131056.3	SLA2	0.677475
AC131056.3	PIK3R6	0.675733
AC131056.3	ARRDC5	0.675574
AC131056.3	CD8A	0.675322
AC131056.3	NLRC3	0.675256
AC131056.3	CLEC4D	0.67329
AC131056.3	ITGAM	0.671946
AC131056.3	CSF2RB	0.671884
AC131056.3	RP11-281A20.3	0.670771
AC131056.3	SPI1	0.669664
AC131056.3	ARHGAP30	0.669479
AC131056.3	IRAK3	0.668465
AC131056.3	LY9	0.668044
AC131056.3	GBP1	0.66796
AC131056.3	NME8	0.666348
AC131056.3	JAML	0.664239
AC131056.3	NCF1	0.66399
AC131056.3	KLRC4-KLRK1	0.661825
AC131056.3	PDE4B	0.661379
AC131056.3	NLRC4	0.660802
AC069363.1	CCL4	0.928682
AC069363.1	CCL3L1	0.848487
AC069363.1	LCP2	0.838072
AC069363.1	PIK3AP1	0.829622
AC069363.1	CCL4L2	0.824211
AC069363.1	IL10	0.823749
AC069363.1	TYROBP	0.822032
AC069363.1	TFEC	0.810201
AC069363.1	SLA	0.808402
AC069363.1	SIGLEC5	0.805595
AC069363.1	CD300LF	0.799372
AC069363.1	HAVCR2	0.794153
AC069363.1	MPP1	0.789683
AC069363.1	ITGAX	0.789614
AC069363.1	PILRA	0.788732
AC069363.1	PLEK	0.783978
AC069363.1	EVI2B	0.781515
AC069363.1	CLEC4A	0.778879
AC069363.1	CD53	0.77195
AC069363.1	NLRC4	0.769195
AC069363.1	PTPN22	0.766934
AC069363.1	CYTH4	0.766563
AC069363.1	SNX10	0.765887
AC069363.1	CD69	0.765424
AC069363.1	CD86	0.764336
AC069363.1	PTPRC	0.763918
AC069363.1	OLR1	0.763531
AC069363.1	TLR4	0.761815
AC069363.1	PARVG	0.761502
AC069363.1	SLC2A3	0.761347
AC069363.1	SIGLEC7	0.757559
AC069363.1	MSR1	0.756357
AC069363.1	TNFSF13B	0.754043
AC069363.1	MS4A6A	0.753059
AC069363.1	CSF2RA	0.752388
AC069363.1	ARRB2	0.752252
AC069363.1	GPR183	0.751445
AC069363.1	LST1	0.751287
AC069363.1	MS4A7	0.751176
AC069363.1	ATP6V1B2	0.750022
AC069363.1	HK3	0.749737
AC069363.1	WIPF1	0.746723
AC069363.1	SPI1	0.745452
AC069363.1	CYRIA	0.74424
AC069363.1	FCGR2A	0.742342
AC069363.1	NCF1	0.742068
AC069363.1	NCF4	0.735874
AC069363.1	CD80	0.735541
AC069363.1	ARHGAP15	0.734874
AC069363.1	FCGR3A	0.733688
AC069363.1	LILRB2	0.73316
AC069363.1	CRTAM	0.72984
AC069363.1	KMO	0.729685
AC069363.1	CYTIP	0.729608
AC069363.1	ALOX5	0.726745
AC069363.1	FCGR2B	0.726667
AC069363.1	PTPN7	0.726645
AC069363.1	JAML	0.721271
AC069363.1	APBB1IP	0.720041
AC069363.1	NCOA4	0.71779
AC069363.1	ARHGAP9	0.716356
AC069363.1	IRF8	0.715657
AC069363.1	CLEC4E	0.71196
AC069363.1	SP140	0.711717
AC069363.1	C1orf162	0.710858
AC069363.1	NCF2	0.710458
AC069363.1	CCL3	0.708342
AC069363.1	RB1	0.705914
AC069363.1	ITGAM	0.703387
AC069363.1	GBP1	0.703313
AC069363.1	PDE4B	0.702727
AC069363.1	SCIMP	0.70226
AC069363.1	SLC7A7	0.701044
AC069363.1	IL2RG	0.700594
AC069363.1	NAGK	0.698456
AC069363.1	PTPRO	0.698444
AC069363.1	MRC1	0.697831
AC069363.1	TAGAP	0.695918
AC069363.1	ACP5	0.69583
AC069363.1	CSF3R	0.694796
AC069363.1	ADAP2	0.693983
AC069363.1	FMNL1	0.693329
AC069363.1	CSF2RB	0.69315
AC069363.1	CLEC4D	0.693003
AC069363.1	NCKAP1L	0.692713
AC069363.1	CD300A	0.692341
AC069363.1	ADGRE1	0.692156
AC069363.1	KBTBD8	0.690792
AC069363.1	GK	0.68971
AC069363.1	FGR	0.689616
AC069363.1	CD244	0.688035
AC069363.1	TRAF3IP3	0.686201
AC069363.1	IRAK3	0.685529
AC069363.1	FCER1G	0.685183
AC069363.1	SGTB	0.685144
AC069363.1	CD96	0.684775
AC069363.1	EGR2	0.684258
AC069363.1	LCP1	0.682981
AC069363.1	SAMSN1	0.680244
AC069363.1	P2RX7	0.678952
CEBPB-AS1	EAF1	0.663916
CEBPB-AS1	CSRNP1	0.646634
CEBPB-AS1	MGAT1	0.638764
CEBPB-AS1	LITAF	0.636525
CEBPB-AS1	ASAH1	0.61911
CEBPB-AS1	CCL3	0.613111
CEBPB-AS1	SDCBP	0.597925
CEBPB-AS1	PLEK	0.584001
CEBPB-AS1	BNIP3L	0.582908
CEBPB-AS1	CD68	0.581773
CEBPB-AS1	PLK3	0.579291
CEBPB-AS1	N4BP1	0.57742
CEBPB-AS1	PLAUR	0.57335
CEBPB-AS1	OSM	0.572665
CEBPB-AS1	IGSF6	0.569411
CEBPB-AS1	CCL3L1	0.566996
CEBPB-AS1	OLR1	0.566354
CEBPB-AS1	CCL7	0.565236
CEBPB-AS1	FMNL1	0.564836
CEBPB-AS1	SIGLEC5	0.564476
CEBPB-AS1	CCL8	0.563815
CEBPB-AS1	LCP2	0.559624
CEBPB-AS1	FLOT1	0.559329
CEBPB-AS1	CCL2	0.554667
CEBPB-AS1	DENND5A	0.551562
CEBPB-AS1	RB1	0.551491
CEBPB-AS1	CCL4	0.551291
CEBPB-AS1	IRAK2	0.551287
AD000864.6	HCST	0.95957
AD000864.6	CD33	0.876472
AD000864.6	GMFG	0.875039
AD000864.6	FCER1G	0.874699
AD000864.6	AIF1	0.8734
AD000864.6	C19orf38	0.86254
AD000864.6	LY86	0.849094
AD000864.6	SASH3	0.845946
AD000864.6	PLEKHO1	0.843087
AD000864.6	CD300A	0.84007
AD000864.6	GPR65	0.840035
AD000864.6	LAPTM5	0.83962
AD000864.6	LRRC25	0.839547
AD000864.6	DOK2	0.81836
AD000864.6	IFI30	0.817332
AD000864.6	CD52	0.816865
AD000864.6	MNDA	0.814041
AD000864.6	CD53	0.813929
AD000864.6	C1orf162	0.810167
AD000864.6	CD86	0.806
AD000864.6	MS4A4A	0.801791
AD000864.6	CD48	0.800976
AD000864.6	FGL2	0.798734
AD000864.6	C1QA	0.797333
AD000864.6	ITGB2	0.795477
AD000864.6	ITGB7	0.7897
AD000864.6	CCR5	0.788329
AD000864.6	SNX20	0.78606
AD000864.6	CRTAM	0.784178
AD000864.6	CCR1	0.782229
AD000864.6	EVI2A	0.777943
AD000864.6	CD14	0.775076
AD000864.6	GPR84	0.774757
AD000864.6	SRGN	0.773649
AD000864.6	CLEC4E	0.771206
AD000864.6	C1QC	0.768
AD000864.6	IGFLR1	0.765006
AD000864.6	GIMAP5	0.764489
AD000864.6	GLIPR2	0.762943
AD000864.6	LAT2	0.761905
AD000864.6	NCF4	0.758331
AD000864.6	CD300LF	0.756887
AD000864.6	CD4	0.756353
AD000864.6	HAVCR2	0.755072
AD000864.6	THEMIS2	0.753063
AD000864.6	GIMAP2	0.752619
AD000864.6	P2RY13	0.751385
AD000864.6	CALHM6	0.751004
AD000864.6	ABI3	0.750081
AD000864.6	TNFRSF1B	0.749901
AD000864.6	CST7	0.748628
AD000864.6	CLEC10A	0.747683
AD000864.6	LIMD2	0.745142
AD000864.6	GIMAP4	0.744033
AD000864.6	FGR	0.743493
AD000864.6	CD180	0.742433
AD000864.6	PLEK	0.741389
AD000864.6	IL4I1	0.736058
AD000864.6	GZMA	0.733906
AD000864.6	FPR3	0.732605
AD000864.6	TNFAIP8L2	0.730632
AD000864.6	NKG7	0.728018
AD000864.6	GNGT2	0.727846
AD000864.6	NLRC4	0.723725
AD000864.6	GIMAP7	0.722106
AD000864.6	CCL8	0.715684
AD000864.6	CCRL2	0.713115
AD000864.6	BCL2A1	0.711029
AD000864.6	SPI1	0.70925
AD000864.6	MS4A6A	0.708665
AD000864.6	VSIG4	0.708374
AD000864.6	FCGR2B	0.70648
AD000864.6	CLEC7A	0.706235
AD000864.6	CD69	0.705336
AD000864.6	RGS1	0.705263
AD000864.6	CD300LB	0.70511
AD000864.6	CAMK1	0.701118
AD000864.6	LY96	0.699517
AD000864.6	PILRA	0.699168
AD000864.6	CLECL1	0.698757
AD000864.6	ICAM3	0.698078
AD000864.6	SIGLEC7	0.694002
AD000864.6	GLRX	0.692935
AD000864.6	CD83	0.692575
AD000864.6	GABARAP	0.690602
AD000864.6	HK3	0.689496
AD000864.6	IFNGR1	0.688458
AD000864.6	TMSB4X	0.687663
AD000864.6	CLEC12A	0.686205
AD000864.6	B2M	0.686109
AD000864.6	SLC15A3	0.684323
AD000864.6	GAPT	0.683145
AD000864.6	PTAFR	0.68234
AD000864.6	FPR2	0.682127
AD000864.6	CLEC4A	0.681307
AD000864.6	TRPV2	0.680193
AD000864.6	GZMM	0.677735
AD000864.6	TNFSF8	0.677667
AD000864.6	PPM1M	0.67699
AD000864.6	CD163	0.673266
MSTRG.17077	EPSTI1	0.945369
MSTRG.17077	GBP1	0.783847
MSTRG.17077	IGSF6	0.766144
MSTRG.17077	LCP2	0.74731
MSTRG.17077	GBP5	0.741023
MSTRG.17077	LYN	0.726495
MSTRG.17077	CCL4	0.719376
MSTRG.17077	PTPRC	0.71866
MSTRG.17077	FASLG	0.718024
MSTRG.17077	TLR4	0.714218
MSTRG.17077	TAP1	0.711421
MSTRG.17077	CD8B	0.710452
MSTRG.17077	FCGR3A	0.710226
MSTRG.17077	BTN3A1	0.708427
MSTRG.17077	ASAH1	0.701936
MSTRG.17077	SP140	0.701351
MSTRG.17077	STK17B	0.700715
MSTRG.17077	EVI2B	0.687352
MSTRG.17077	IL2RB	0.685787
MSTRG.17077	PIK3AP1	0.68466
MSTRG.17077	TAGAP	0.682038
MSTRG.17077	PLEK	0.678035
MSTRG.17077	SELL	0.672592
MSTRG.17077	IRF8	0.671811
MSTRG.17077	WIPF1	0.67173
MSTRG.17077	HAVCR2	0.669459
MSTRG.17077	SLA	0.669281
MSTRG.17077	TRIM22	0.669238
MSTRG.17077	CD2	0.668191
MSTRG.17077	PTPN22	0.667503
MSTRG.17077	SPOCK2	0.665807
MSTRG.17077	LAP3	0.665677
MSTRG.17077	SAMHD1	0.662901
MSTRG.17077	APBB1IP	0.661472
MSTRG.17077	TIGIT	0.660559
MSTRG.17077	CD68	0.659982
MSTRG.17077	CD69	0.656235
MSTRG.17077	PYHIN1	0.655526
MSTRG.17077	LCP1	0.652027
MSTRG.17077	XAF1	0.649477
MSTRG.17077	IRF2	0.638897
MSTRG.17077	SOD2	0.638864
MSTRG.17077	KLRD1	0.63836
MSTRG.17077	SIGLEC5	0.63774
MSTRG.17077	FCGR2A	0.636019
MSTRG.17077	CYRIA	0.635443
MSTRG.17077	TFEC	0.634337
MSTRG.17077	CD53	0.631986
MSTRG.17077	PLXNC1	0.629432
MSTRG.17077	ZBP1	0.627391
MSTRG.17077	SNX10	0.626265
MSTRG.17077	PTPN7	0.625831
MSTRG.17077	STX7	0.625807
MSTRG.17077	SLAMF6	0.625431
MSTRG.17077	P2RY10	0.624573
MSTRG.17077	CD3G	0.624531
MSTRG.17077	STAP1	0.623377
MSTRG.17077	SLA2	0.622869
MSTRG.17077	GBP4	0.622227
MSTRG.17077	KMO	0.622177
MSTRG.17077	SPN	0.619485
MSTRG.17077	MS4A6A	0.61946
MSTRG.17077	CRTAM	0.61942
MSTRG.17077	CD86	0.61857
MSTRG.17077	TRAF3IP3	0.618489
MSTRG.17077	SP100	0.616817
MSTRG.17077	TNFAIP3	0.616181
MSTRG.17077	CD8A	0.61492
MSTRG.17077	IL2RG	0.613952
MSTRG.17077	NCF2	0.613841
MSTRG.17077	IL21R	0.61282
MSTRG.17077	CD96	0.612479
MSTRG.17077	PLSCR1	0.609603
MSTRG.17077	UBASH3A	0.609253
MSTRG.17077	SAMD9L	0.607807
MSTRG.17077	GCH1	0.606034
MSTRG.17077	ITGAX	0.606008
MSTRG.17077	RASGEF1B	0.603998
MSTRG.17077	CCL4L2	0.603877
MSTRG.17077	APOL4	0.603616
MSTRG.17077	ARHGAP15	0.603398
MSTRG.17077	RCSD1	0.603332
MSTRG.17077	IL12RB1	0.602928
MSTRG.17077	APOBEC3H	0.602754
MSTRG.17077	UBE2F	0.602277
MSTRG.17077	APOBEC3G	0.602231
MSTRG.17077	OLR1	0.601342
MSTRG.17077	ALOX5	0.599685
MSTRG.17077	PTPRO	0.599282
MSTRG.17077	CD226	0.599223
MSTRG.17077	C2	0.598333
MSTRG.17077	CD300LF	0.598089
MSTRG.17077	LSP1	0.595909
MSTRG.17077	CSF2RB	0.595711
MSTRG.17077	CD38	0.59564
MSTRG.17077	PRKCB	0.595514
MSTRG.17077	PDE4B	0.593471
MSTRG.17077	SECTM1	0.593196
MSTRG.17077	SLAMF7	0.592476
MSTRG.17077	SOAT1	0.591738
MSTRG.20220	GPR65	0.903098
MSTRG.20220	CD53	0.902098
MSTRG.20220	CD86	0.874355
MSTRG.20220	HAVCR2	0.870649
MSTRG.20220	PLEK	0.826519
MSTRG.20220	FCER1G	0.822622
MSTRG.20220	MS4A6A	0.821061
MSTRG.20220	TFEC	0.820376
MSTRG.20220	FCGR2B	0.815403
MSTRG.20220	MARCHF1	0.814836
MSTRG.20220	C1QA	0.81418
MSTRG.20220	CD180	0.810758
MSTRG.20220	CASS4	0.808863
MSTRG.20220	MILR1	0.80694
MSTRG.20220	CCR5	0.805062
MSTRG.20220	CRTAM	0.804207
MSTRG.20220	CD300LF	0.802743
MSTRG.20220	CD48	0.80205
MSTRG.20220	TLR1	0.799816
MSTRG.20220	CD4	0.799103
MSTRG.20220	GIMAP4	0.794231
MSTRG.20220	EVI2B	0.791008
MSTRG.20220	MS4A4A	0.790792
MSTRG.20220	PILRA	0.788788
MSTRG.20220	FPR3	0.786311
MSTRG.20220	CLEC12A	0.786119
MSTRG.20220	SPI1	0.785299
MSTRG.20220	CLEC7A	0.784662
MSTRG.20220	ITGB7	0.779924
MSTRG.20220	LAPTM5	0.776735
MSTRG.20220	SASH3	0.775799
MSTRG.20220	IL4I1	0.774686
MSTRG.20220	GIMAP2	0.774238
MSTRG.20220	KMO	0.772865
MSTRG.20220	C1QC	0.769014
MSTRG.20220	MSR1	0.768917
MSTRG.20220	NCF4	0.768718
MSTRG.20220	MS4A7	0.764662
MSTRG.20220	SIGLEC7	0.76459
MSTRG.20220	PARVG	0.762249
MSTRG.20220	TMEM273	0.758251
MSTRG.20220	NLRC4	0.75756
MSTRG.20220	CCL4	0.757054
MSTRG.20220	FGL2	0.756617
MSTRG.20220	GIMAP5	0.752754
MSTRG.20220	FCGR3A	0.750721
MSTRG.20220	HCST	0.749886
MSTRG.20220	SLAMF8	0.749806
MSTRG.20220	CD2	0.74932
MSTRG.20220	CD69	0.749126
MSTRG.20220	LRRC25	0.748879
MSTRG.20220	GIMAP6	0.748805
MSTRG.20220	NCF2	0.746615
MSTRG.20220	APBB1IP	0.746208
MSTRG.20220	GIMAP7	0.745896
MSTRG.20220	TNFRSF1B	0.745018
MSTRG.20220	VSIG4	0.744962
MSTRG.20220	TLR4	0.7447
MSTRG.20220	SLAMF7	0.744356
MSTRG.20220	CCRL2	0.743676
MSTRG.20220	GLRX	0.742786
MSTRG.20220	SRGN	0.74039
MSTRG.20220	SLC7A7	0.740377
MSTRG.20220	APOBEC3G	0.739642
MSTRG.20220	GLIPR1	0.734758
MSTRG.20220	CCR1	0.732685
MSTRG.20220	P2RY13	0.731208
MSTRG.20220	MGAT4A	0.730813
MSTRG.20220	OSCAR	0.730542
MSTRG.20220	TMEM176B	0.728271
MSTRG.20220	RCSD1	0.728159
MSTRG.20220	GPR183	0.726411
MSTRG.20220	TLR7	0.725987
MSTRG.20220	LAT2	0.725979
MSTRG.20220	RENBP	0.725717
MSTRG.20220	IFI30	0.725706
MSTRG.20220	MAN1A1	0.724163
MSTRG.20220	ALOX5	0.723195
MSTRG.20220	CD33	0.719454
MSTRG.20220	MGAT1	0.717624
MSTRG.20220	AIF1	0.717241
MSTRG.20220	PTPN22	0.716693
MSTRG.20220	C1orf162	0.715075
MSTRG.20220	SLA	0.712237
MSTRG.20220	C2	0.712118
MSTRG.20220	ITGB2	0.711317
MSTRG.20220	THEMIS2	0.709912
MSTRG.20220	RASSF4	0.708759
MSTRG.20220	CCL4L2	0.707927
MSTRG.20220	FGR	0.707304
MSTRG.20220	DOK2	0.705958
MSTRG.20220	GMFG	0.703202
MSTRG.20220	PLEKHO1	0.702933
MSTRG.20220	ZMYND15	0.701385
MSTRG.20220	LIPA	0.701375
MSTRG.20220	CCL8	0.700614
MSTRG.20220	ARHGAP30	0.699559
MSTRG.20220	GPR84	0.699188
MSTRG.20220	SNX20	0.6974
MSTRG.20220	LCP1	0.69578
MSTRG.29654	LOXHD1	0.876644
MSTRG.29654	NLRP12	0.807662
MSTRG.29654	EPB42	0.790542
MSTRG.29654	SLC24A4	0.758921
MSTRG.29654	P2RY12	0.756928
MSTRG.29654	BEST1	0.743036
MSTRG.29654	LILRA5	0.741104
MSTRG.29654	FNDC9	0.730525
MSTRG.29654	SLC2A3	0.722955
MSTRG.29654	SLC4A1	0.716344
MSTRG.29654	SPTA1	0.71535
MSTRG.29654	MAST3	0.713136
MSTRG.29654	STK10	0.713132
MSTRG.29654	RNF149	0.713127
MSTRG.29654	ZIM2	0.712023
MSTRG.29654	TNFRSF10C	0.711474
MSTRG.29654	TBXA2R	0.70987
MSTRG.29654	FOXC2	0.70644
MSTRG.29654	AATK	0.704568
MSTRG.29654	RHAG	0.70355
MSTRG.29654	CXCR4	0.697224
MSTRG.29654	KEL	0.696961
MSTRG.29654	MEFV	0.696957
MSTRG.29654	XYLT1	0.696702
MSTRG.29654	SLC14A1	0.696298
MSTRG.29654	IL1B	0.693176
MSTRG.29654	SNCA	0.691951
MSTRG.29654	TXK	0.686145
MSTRG.29654	RUBCNL	0.686095
MSTRG.29654	HEMGN	0.684963
MSTRG.29654	CR1	0.684178
MSTRG.29654	EPX	0.682734
MSTRG.29654	ARHGAP6	0.68226
MSTRG.29654	GYPA	0.680352
MSTRG.29654	MAX	0.676428
MSTRG.29654	TREML4	0.67347
MSTRG.29654	CEACAM8	0.672991
MSTRG.29654	NLRP3	0.672501
MSTRG.29654	JAM3	0.670684
MSTRG.29654	SLFN14	0.669406
MSTRG.29654	PIP4K2A	0.666171
MSTRG.29654	PHACTR1	0.665291
MSTRG.29654	MGAM	0.664927
MSTRG.29654	PNP	0.664567
MSTRG.29654	C5AR2	0.662779
MSTRG.29654	GRAP2	0.662727
MSTRG.29654	CR1L	0.661765
MSTRG.29654	FEZF2	0.661321
MSTRG.29654	TGFB1	0.661252
MSTRG.29654	BPI	0.660626
MSTRG.29654	JAZF1	0.659373
MSTRG.29654	CD226	0.657946
MSTRG.29654	LINGO3	0.657617
MSTRG.29654	EGR3	0.657534
MSTRG.29654	P2RX1	0.654651
MSTRG.29654	MAP3K8	0.652977
MSTRG.29654	NXF3	0.651775
MSTRG.29654	RELT	0.651073
MSTRG.29654	GOLGA6C	0.648234
MSTRG.29654	MAP2K3	0.647012
MSTRG.29654	ITGAX	0.644895
MSTRG.29654	CREB5	0.644881
MSTRG.29654	MCOLN1	0.644703
MSTRG.29654	PRKCB	0.643258
MSTRG.29654	PIK3R5	0.641922
MSTRG.29654	YPEL4	0.640995
MSTRG.29654	F13A1	0.639455
MSTRG.29654	CTD-2370N5.3	0.639221
MSTRG.29654	GP1BA	0.63857
MSTRG.29654	PIK3R6	0.637944
MSTRG.29654	CDYL2	0.637632
MSTRG.29654	FFAR3	0.633969
MSTRG.29654	ARHGAP26	0.633427
MSTRG.29654	RIMBP3B	0.633091
MSTRG.29654	GOLGA8F	0.632072
MSTRG.29654	MPP1	0.631318
MSTRG.29654	C17orf107	0.630986
MSTRG.29654	RHD	0.630956
MSTRG.29654	CTRB2	0.630752
MSTRG.29654	AC069368.3	0.629711
MSTRG.29654	MYO1F	0.628817
MSTRG.29654	NFKBID	0.62724
MSTRG.29654	MLC1	0.627065
MSTRG.29654	RUNX3	0.626306
MSTRG.29654	ZEB2	0.625166
MSTRG.29654	PAPPA	0.625025
MSTRG.29654	TRIM50	0.625
MSTRG.29654	TXNDC2	0.624021
MSTRG.29654	NR4A3	0.623794
MSTRG.29654	THBS1	0.623643
MSTRG.29654	FAM209B	0.622926
MSTRG.29654	MPO	0.622854
MSTRG.29654	USP4	0.622797
MSTRG.29654	RP11-290H9.2	0.622143
MSTRG.29654	MKNK1	0.6212
MSTRG.29654	GAB2	0.621196
MSTRG.29654	GOLGA8K	0.62082
MSTRG.29654	ADRB3	0.619901
MSTRG.29654	IL17RA	0.619743
MSTRG.29654	RAPGEF1	0.619702
MSTRG.35867	EVI2B	0.790843
MSTRG.35867	CD53	0.765549
MSTRG.35867	CCL4	0.755551
MSTRG.35867	SIGLEC5	0.75124
MSTRG.35867	PLEK	0.748811
MSTRG.35867	SLA	0.74478
MSTRG.35867	CD300LF	0.742822
MSTRG.35867	LCP2	0.731269
MSTRG.35867	CCL4L2	0.728782
MSTRG.35867	CASS4	0.728306
MSTRG.35867	PILRA	0.727675
MSTRG.35867	HAVCR2	0.723563
MSTRG.35867	PIK3AP1	0.722247
MSTRG.35867	CYTIP	0.721646
MSTRG.35867	WIPF1	0.719955
MSTRG.35867	CD69	0.715803
MSTRG.35867	APBB1IP	0.712888
MSTRG.35867	GPR183	0.712817
MSTRG.35867	OSCAR	0.71218
MSTRG.35867	IGSF6	0.706939
MSTRG.35867	TLR4	0.703853
MSTRG.35867	RCSD1	0.696847
MSTRG.35867	SOD2	0.694056
MSTRG.35867	ALOX5	0.693714
MSTRG.35867	RAB33A	0.693138
MSTRG.35867	FCGR2B	0.690627
MSTRG.35867	CRTAM	0.684835
MSTRG.35867	FPR2	0.68415
MSTRG.35867	FCGR3A	0.682923
MSTRG.35867	CD48	0.681559
MSTRG.35867	P2RY10	0.679907
MSTRG.35867	TNFSF8	0.67842
MSTRG.35867	NCF2	0.678404
MSTRG.35867	PTPRC	0.677915
MSTRG.35867	SIGLEC7	0.677067
MSTRG.35867	STAP1	0.675157
MSTRG.35867	TRAF3IP3	0.673895
MSTRG.35867	SPI1	0.673862
MSTRG.35867	CYRIA	0.672957
MSTRG.35867	KMO	0.67221
MSTRG.35867	NCF4	0.669852
MSTRG.35867	CD68	0.669203
MSTRG.35867	ASAH1	0.666342
MSTRG.35867	CSF3R	0.665676
MSTRG.35867	MCEMP1	0.664442
MSTRG.35867	CD86	0.66408
MSTRG.35867	EPSTI1	0.662666
MSTRG.35867	ARHGAP30	0.66173
MSTRG.35867	CCL3L1	0.660687
MSTRG.35867	ARRB2	0.66021
MSTRG.35867	PDE4B	0.659207
MSTRG.35867	FPR1	0.655063
MSTRG.35867	STK17B	0.654597
MSTRG.35867	CLEC4E	0.652904
MSTRG.35867	SLC11A1	0.652151
MSTRG.35867	MARCHF1	0.652121
MSTRG.35867	CSF2RB	0.651712
MSTRG.35867	FGR	0.651517
MSTRG.35867	CD8B	0.644964
MSTRG.35867	TLR1	0.644328
MSTRG.35867	FCER1G	0.641335
MSTRG.35867	PTPN22	0.640335
MSTRG.35867	CLEC4D	0.639291
MSTRG.35867	OLR1	0.638124
MSTRG.35867	PREX1	0.637106
MSTRG.35867	ENPP2	0.636914
MSTRG.35867	GIMAP4	0.636406
MSTRG.35867	IL4I1	0.635966
MSTRG.35867	TIGIT	0.630684
MSTRG.35867	GRB2	0.630452
MSTRG.35867	SP140	0.629299
MSTRG.35867	SIRPB2	0.628264
MSTRG.35867	ITGAX	0.626964
MSTRG.35867	IRF8	0.626621
MSTRG.35867	ACP5	0.626054
MSTRG.35867	MS4A6A	0.624748
MSTRG.35867	LCP1	0.624723
MSTRG.35867	PARVG	0.624313
MSTRG.35867	TFEC	0.623284
MSTRG.35867	PTPN7	0.623132
MSTRG.35867	ITGB7	0.622843
MSTRG.35867	MS4A7	0.621863
MSTRG.35867	KBTBD8	0.620623
MSTRG.35867	GBP5	0.619863
MSTRG.35867	CXCR6	0.619791
MSTRG.35867	MPP1	0.619732
MSTRG.35867	SLC7A7	0.619684
MSTRG.35867	CD37	0.61824
MSTRG.35867	LAT2	0.615897
MSTRG.35867	CD72	0.615669
MSTRG.35867	TMEM273	0.615361
MSTRG.35867	SNX10	0.61531
MSTRG.35867	NLRC4	0.615298
MSTRG.35867	ATP6V1B2	0.612224
MSTRG.35867	TYROBP	0.610776
MSTRG.35867	SLC2A3	0.610675
MSTRG.35867	SPOCK2	0.608418
MSTRG.35867	IL10	0.607415
MSTRG.35867	CYTH4	0.607343
MSTRG.35867	MSR1	0.606382
MSTRG.37169	CD48	0.810976
MSTRG.37169	IFNG	0.797869
MSTRG.37169	LCK	0.781783
MSTRG.37169	SIT1	0.781663
MSTRG.37169	CD2	0.769938
MSTRG.37169	BTLA	0.761657
MSTRG.37169	APOBEC3G	0.759532
MSTRG.37169	TIGIT	0.758917
MSTRG.37169	GZMA	0.754883
MSTRG.37169	TNFRSF9	0.746699
MSTRG.37169	P2RY13	0.743544
MSTRG.37169	GPR65	0.743274
MSTRG.37169	RHOH	0.739039
MSTRG.37169	EBI3	0.737179
MSTRG.37169	CD69	0.733666
MSTRG.37169	STAP1	0.731445
MSTRG.37169	CLECL1	0.728216
MSTRG.37169	SLAMF7	0.728111
MSTRG.37169	SASH3	0.727574
MSTRG.37169	FGL2	0.725941
MSTRG.37169	CD52	0.721581
MSTRG.37169	GIMAP2	0.720107
MSTRG.37169	CST7	0.719711
MSTRG.37169	CALHM6	0.717107
MSTRG.37169	CD8A	0.714791
MSTRG.37169	CD7	0.714266
MSTRG.37169	CXCL13	0.713646
MSTRG.37169	CCR8	0.71251
MSTRG.37169	PTPRCAP	0.705492
MSTRG.37169	ITGB7	0.704313
MSTRG.37169	GNGT2	0.702444
MSTRG.37169	GAPT	0.699826
MSTRG.37169	SNX20	0.698305
MSTRG.37169	GZMM	0.697222
MSTRG.37169	GZMB	0.696655
MSTRG.37169	CRTAM	0.692474
MSTRG.37169	CXCL10	0.691788
MSTRG.37169	TCL1A	0.68692
MSTRG.37169	CD53	0.683961
MSTRG.37169	RAB33A	0.682579
MSTRG.37169	IFIT3	0.679127
MSTRG.37169	IFIT2	0.676308
MSTRG.37169	CCR7	0.675585
MSTRG.37169	CD300LF	0.675567
MSTRG.37169	TBC1D10C	0.673098
MSTRG.37169	MNDA	0.672744
MSTRG.37169	LAT2	0.67096
MSTRG.37169	B2M	0.668666
MSTRG.37169	CCRL2	0.663611
MSTRG.37169	APOBEC3H	0.661171
MSTRG.37169	OASL	0.659107
MSTRG.37169	CLEC4E	0.657929
MSTRG.37169	GBP5	0.657603
MSTRG.37169	IFI35	0.656058
MSTRG.37169	CXCR3	0.654897
MSTRG.37169	CCL8	0.654506
MSTRG.37169	CCL4L2	0.653485
MSTRG.37169	TIFAB	0.652552
MSTRG.37169	RGS1	0.652252
MSTRG.37169	LY9	0.648228
MSTRG.37169	GIMAP4	0.647656
MSTRG.37169	CD8B	0.645912
MSTRG.37169	GMFG	0.644712
MSTRG.37169	GIMAP5	0.644195
MSTRG.37169	LAG3	0.643761
MSTRG.37169	NKG7	0.642833
MSTRG.37169	HCST	0.64106
MSTRG.37169	IFIT1	0.640769
MSTRG.37169	LYSMD2	0.640564
MSTRG.37169	PKD2L1	0.639211
MSTRG.37169	CXCR6	0.637395
MSTRG.37169	IFNGR1	0.637248
MSTRG.37169	EVI2A	0.636992
MSTRG.37169	LY86	0.635405
MSTRG.37169	EOMES	0.634978
MSTRG.37169	FPR3	0.634466
MSTRG.37169	LAPTM5	0.634342
MSTRG.37169	TRAF3IP3	0.633912
MSTRG.37169	IFIT5	0.633207
MSTRG.37169	FASLG	0.632553
MSTRG.37169	LAIR2	0.631706
MSTRG.37169	ISG20	0.630837
MSTRG.37169	CD86	0.629085
MSTRG.37169	RSAD2	0.62702
MSTRG.37169	MAT2B	0.625398
MSTRG.37169	CCR1	0.622605
MSTRG.37169	GIMAP7	0.622103
MSTRG.37169	FCER1G	0.620242
MSTRG.37169	DNASE2B	0.618144
MSTRG.37169	BCL2A1	0.617399
MSTRG.37169	PLEK	0.616408
MSTRG.37169	LTB	0.614179
MSTRG.37169	CCR5	0.612438
MSTRG.37169	CCR6	0.61223
MSTRG.37169	ATP6V0D2	0.611949
MSTRG.37169	HSH2D	0.610669
MSTRG.37169	PCED1B	0.60999
MSTRG.37169	GPR84	0.609839
MSTRG.37169	IL21R	0.609738
MSTRG.37169	IFI30	0.606185
MSTRG.55619	IFI30	0.849299
MSTRG.55619	C1QC	0.843982
MSTRG.55619	ARHGDIB	0.82828
MSTRG.55619	RAB20	0.825925
MSTRG.55619	LY86	0.817212
MSTRG.55619	IGFLR1	0.813538
MSTRG.55619	MS4A4A	0.800362
MSTRG.55619	LAPTM5	0.79913
MSTRG.55619	CD74	0.79699
MSTRG.55619	RNASE6	0.79484
MSTRG.55619	FPR3	0.790784
MSTRG.55619	CTSZ	0.789087
MSTRG.55619	GABARAP	0.781292
MSTRG.55619	TNFSF12	0.777893
MSTRG.55619	GPX1	0.774159
MSTRG.55619	B2M	0.772766
MSTRG.55619	RNASEK	0.767987
MSTRG.55619	CTSS	0.766745
MSTRG.55619	IFI35	0.765941
MSTRG.55619	LRRC25	0.763007
MSTRG.55619	ATF5	0.760993
MSTRG.55619	NINJ1	0.758636
MSTRG.55619	TMSB4X	0.758003
MSTRG.55619	AIF1	0.755474
MSTRG.55619	CTSD	0.753736
MSTRG.55619	SMCO4	0.752399
MSTRG.55619	CCR1	0.752224
MSTRG.55619	SLC31A2	0.744256
MSTRG.55619	FBXO6	0.742986
MSTRG.55619	RGS19	0.742277
MSTRG.55619	CTSL	0.742081
MSTRG.55619	IFITM3	0.741132
MSTRG.55619	GLIPR2	0.739217
MSTRG.55619	FCGRT	0.737825
MSTRG.55619	CD4	0.737774
MSTRG.55619	RHOG	0.736004
MSTRG.55619	C1QA	0.735961
MSTRG.55619	GIMAP2	0.735407
MSTRG.55619	NUPR1	0.734973
MSTRG.55619	ABI3	0.734725
MSTRG.55619	TRIM21	0.734645
MSTRG.55619	FCER1G	0.733946
MSTRG.55619	PTAFR	0.733881
MSTRG.55619	SASH3	0.732172
MSTRG.55619	NUBP1	0.731153
MSTRG.55619	GPR34	0.73101
MSTRG.55619	RAB32	0.730995
MSTRG.55619	CD83	0.729059
MSTRG.55619	CD52	0.727885
MSTRG.55619	TWF2	0.726236
MSTRG.55619	CD14	0.725497
MSTRG.55619	PLEKHO2	0.723866
MSTRG.55619	GPR65	0.722368
MSTRG.55619	GIMAP4	0.721877
MSTRG.55619	CREBL2	0.721759
MSTRG.55619	C1QB	0.721507
MSTRG.55619	SQOR	0.720661
MSTRG.55619	COPE	0.718152
MSTRG.55619	RILP	0.715879
MSTRG.55619	RAB42	0.714577
MSTRG.55619	CXCL16	0.712841
MSTRG.55619	CLEC7A	0.712147
MSTRG.55619	HCST	0.709234
MSTRG.55619	TNFAIP8L2	0.708837
MSTRG.55619	CAPG	0.708185
MSTRG.55619	VSIR	0.70732
MSTRG.55619	ARPC2	0.706253
MSTRG.55619	COTL1	0.704366
MSTRG.55619	EBI3	0.703072
MSTRG.55619	GLRX	0.702592
MSTRG.55619	SH3BGRL	0.702255
MSTRG.55619	PLAAT4	0.702105
MSTRG.55619	GIMAP7	0.701338
MSTRG.55619	NINJ2	0.700882
MSTRG.55619	VAMP8	0.700061
MSTRG.55619	MNDA	0.699193
MSTRG.55619	FGL2	0.69915
MSTRG.55619	PCED1B	0.696368
MSTRG.55619	REEP5	0.694419
MSTRG.55619	MPC1	0.69062
MSTRG.55619	IFIT3	0.690457
MSTRG.55619	P2RY13	0.690282
MSTRG.55619	GIMAP6	0.68929
MSTRG.55619	CD33	0.687055
MSTRG.55619	MGAT1	0.686835
MSTRG.55619	SNX20	0.684202
MSTRG.55619	RABAC1	0.684192
MSTRG.55619	NDFIP1	0.684019
MSTRG.55619	SMIM14	0.683997
MSTRG.55619	GPSM3	0.682856
MSTRG.55619	RNASE1	0.680348
MSTRG.55619	IL27RA	0.68016
MSTRG.55619	GPR84	0.678855
MSTRG.55619	FTL	0.678095
MSTRG.55619	RHOA	0.677464
MSTRG.55619	EMILIN2	0.677449
MSTRG.55619	GNGT2	0.677422
MSTRG.55619	ATP6V0C	0.677393
MSTRG.55619	IFIT2	0.67464
MSTRG.55619	APOL6	0.673721
MSTRG.71639	LCK	0.863702
MSTRG.71639	CD2	0.860959
MSTRG.71639	CD48	0.840446
MSTRG.71639	APOBEC3G	0.836211
MSTRG.71639	CD8A	0.831887
MSTRG.71639	GZMA	0.818732
MSTRG.71639	IFNG	0.81598
MSTRG.71639	STAP1	0.811501
MSTRG.71639	SLAMF7	0.810692
MSTRG.71639	TIGIT	0.803416
MSTRG.71639	CRTAM	0.790956
MSTRG.71639	CD8B	0.777838
MSTRG.71639	BTLA	0.773998
MSTRG.71639	CST7	0.771585
MSTRG.71639	P2RY13	0.770638
MSTRG.71639	LY9	0.763596
MSTRG.71639	CD69	0.762098
MSTRG.71639	FGL2	0.759948
MSTRG.71639	FASLG	0.752861
MSTRG.71639	GIMAP5	0.752812
MSTRG.71639	SIT1	0.749727
MSTRG.71639	SASH3	0.747568
MSTRG.71639	TRAF3IP3	0.747474
MSTRG.71639	GIMAP2	0.746692
MSTRG.71639	GIMAP4	0.739881
MSTRG.71639	GBP5	0.737327
MSTRG.71639	CD7	0.736744
MSTRG.71639	CXCL13	0.733513
MSTRG.71639	GPR65	0.729906
MSTRG.71639	GNGT2	0.72773
MSTRG.71639	CCR7	0.726724
MSTRG.71639	GZMB	0.726625
MSTRG.71639	CD53	0.723337
MSTRG.71639	ITGB7	0.722949
MSTRG.71639	TBC1D10C	0.720675
MSTRG.71639	CD300LF	0.716968
MSTRG.71639	GZMM	0.714702
MSTRG.71639	GIMAP7	0.7132
MSTRG.71639	EBI3	0.712462
MSTRG.71639	CLECL1	0.710442
MSTRG.71639	CD52	0.709861
MSTRG.71639	SNX20	0.709467
MSTRG.71639	CALHM6	0.701762
MSTRG.71639	GZMH	0.70101
MSTRG.71639	IL21R	0.695954
MSTRG.71639	P2RY10	0.695674
MSTRG.71639	RAB33A	0.694702
MSTRG.71639	KLRD1	0.693543
MSTRG.71639	PDCD1	0.693141
MSTRG.71639	EOMES	0.687666
MSTRG.71639	CTSW	0.686763
MSTRG.71639	FCMR	0.681089
MSTRG.71639	GBP4	0.680453
MSTRG.71639	APOBEC3H	0.676431
MSTRG.71639	NKG7	0.67378
MSTRG.71639	PTPRCAP	0.672513
MSTRG.71639	LAG3	0.671737
MSTRG.71639	GAPT	0.669806
MSTRG.71639	CXCR3	0.669796
MSTRG.71639	MNDA	0.669444
MSTRG.71639	GMFG	0.669333
MSTRG.71639	CXCR6	0.668259
MSTRG.71639	SLAMF6	0.668009
MSTRG.71639	LAT2	0.664761
MSTRG.71639	RHOH	0.664017
MSTRG.71639	TRIM22	0.660454
MSTRG.71639	TNFRSF9	0.659484
MSTRG.71639	PRF1	0.656462
MSTRG.71639	HCST	0.654553
MSTRG.71639	RCSD1	0.653521
MSTRG.71639	TIFAB	0.651291
MSTRG.71639	TMEM273	0.651236
MSTRG.71639	PLEK	0.650937
MSTRG.71639	CCL4	0.6502
MSTRG.71639	CCL4L2	0.650031
MSTRG.71639	CXCL10	0.64959
MSTRG.71639	SEPTIN1	0.648509
MSTRG.71639	IL16	0.648218
MSTRG.71639	CCL5	0.647545
MSTRG.71639	CCR5	0.647431
MSTRG.71639	CD86	0.647369
MSTRG.71639	PCED1B	0.642618
MSTRG.71639	GIMAP6	0.642358
MSTRG.71639	CLEC12A	0.637823
MSTRG.71639	ABCD2	0.636624
MSTRG.71639	LAPTM5	0.636572
MSTRG.71639	CD4	0.635867
MSTRG.71639	LTB	0.635235
MSTRG.71639	CLEC4E	0.634721
MSTRG.71639	VNN2	0.632477
MSTRG.71639	RGS1	0.631353
MSTRG.71639	EVI2B	0.63081
MSTRG.71639	SIRPG	0.63019
MSTRG.71639	CD22	0.621202
MSTRG.71639	IFNGR1	0.619328
MSTRG.71639	HAVCR2	0.615076
MSTRG.71639	LY86	0.611522
MSTRG.71639	FCRL6	0.611389
MSTRG.71639	HSH2D	0.611263
MSTRG.71639	C1QA	0.610079
HCG4B	ICAM1	0.753947
HCG4B	ASAH1	0.727444
HCG4B	MGAT1	0.683439
HCG4B	RAB27A	0.680232
HCG4B	CAP1	0.654656
HCG4B	SDCBP	0.649059
HCG4B	LAP3	0.645731
HCG4B	LYN	0.645004
HCG4B	FAM107B	0.644369
HCG4B	CASP4	0.638435
HCG4B	CD68	0.634989
HCG4B	WARS1	0.632303
HCG4B	TAP1	0.628951
HCG4B	STK17B	0.628752
HCG4B	LRPAP1	0.627571
HCG4B	ARL6IP5	0.626635
HCG4B	TMED5	0.625429
HCG4B	SOAT1	0.613945
HCG4B	HLA-DPA1	0.612948
HCG4B	EMB	0.602601
HCG4B	ARPC4	0.598605
HCG4B	RAB43	0.598233
HCG4B	IRAK2	0.594961
HCG4B	HAVCR2	0.592546
HCG4B	OLR1	0.590194
HCG4B	C11orf58	0.588089
HCG4B	EAF1	0.584414
HCG4B	RNF130	0.583921
HCG4B	EPSTI1	0.583752
HCG4B	IL13RA1	0.581079
HCG4B	TCN2	0.57596
HCG4B	PTTG1IP	0.57594
HCG4B	CSF1	0.572677
HCG4B	MILR1	0.572294
HCG4B	PLEK	0.571818
HCG4B	SERPINB1	0.571282
HCG4B	ARPIN-AP3S2	0.569263
HCG4B	LPIN2	0.567789
HCG4B	LITAF	0.565
HCG4B	UBE2L6	0.5632
HCG4B	VAMP3	0.56194
HCG4B	JDP2	0.559847
HCG4B	LIPA	0.559705
HCG4B	CD63	0.558816
HCG4B	EMC3	0.556438
HCG4B	GBP1	0.555512
HCG4B	CCL4	0.553566
HCG4B	KMO	0.553541
HCG4B	APLP2	0.553193
HCG4B	RTF2	0.552959
HCG4B	SLC41A2	0.552687
HCG4B	RP11-286N22.8	0.551095
HCG4B	SOD2	0.550178
XLOC_001669	AP4M1	0.893642
XLOC_001669	MKS1	0.881193
XLOC_001669	PTCD1	0.880581
XLOC_001669	PNKP	0.875495
XLOC_001669	ASXL1	0.873437
XLOC_001669	PMS1	0.871541
XLOC_001669	ALG1	0.870956
XLOC_001669	SPDYE1	0.870295
XLOC_001669	BBS2	0.870067
XLOC_001669	C2CD3	0.869119
XLOC_001669	MSTO1	0.868768
XLOC_001669	COG5	0.868162
XLOC_001669	NPIPB4	0.867946
XLOC_001669	CTD-3138B18.4	0.867132
XLOC_001669	NPIPB13	0.866253
XLOC_001669	LCLAT1	0.865764
XLOC_001669	ATAD3A	0.865211
XLOC_001669	VPS13A	0.864897
XLOC_001669	ANKRD36	0.864129
XLOC_001669	RICTOR	0.863916
XLOC_001669	HOOK1	0.863494
XLOC_001669	SLX1A	0.863189
XLOC_001669	PRDM15	0.863169
XLOC_001669	SPDYE3	0.862893
XLOC_001669	UBN2	0.861028
XLOC_001669	CTB-161K23.3	0.860516
XLOC_001669	UBN1	0.857484
XLOC_001669	TRIO	0.856924
XLOC_001669	ASB7	0.856721
XLOC_001669	ERCC4	0.856674
XLOC_001669	GON4L	0.856534
XLOC_001669	PDPR	0.85642
XLOC_001669	RP11-566K11.2	0.856319
XLOC_001669	NOMO3	0.855643
XLOC_001669	ZNF236	0.855471
XLOC_001669	GOLGA1	0.855005
XLOC_001669	SCAI	0.853462
XLOC_001669	TRRAP	0.853413
XLOC_001669	SPDYE5	0.852819
XLOC_001669	RP11-660K21.1	0.852259
XLOC_001669	SMG1	0.851999
XLOC_001669	FAM133B	0.851883
XLOC_001669	P3R3URF-PIK3R3	0.85142
XLOC_001669	SPDYE2	0.85126
XLOC_001669	SPDYE2B	0.850593
XLOC_001669	FANCC	0.850397
XLOC_001669	DMTF1	0.850374
XLOC_001669	POMT1	0.850192
XLOC_001669	NBPF15	0.850059
XLOC_001669	GLE1	0.849182
XLOC_001669	PTAR1	0.848958
XLOC_001669	CDC73	0.848331
XLOC_001669	RP11-307N16.6	0.846997
XLOC_001669	RRN3	0.846979
XLOC_001669	ANGPTL7	0.846839
XLOC_001669	CTD-2207O23.12	0.84668
XLOC_001669	ERCC8	0.846426
XLOC_001669	RGPD6	0.846103
XLOC_001669	FOXRED1	0.845848
XLOC_001669	PDCL	0.845657
XLOC_001669	STK35	0.845478
XLOC_001669	RBM33	0.845454
XLOC_001669	TMEM67	0.845447
XLOC_001669	POMT2	0.845407
XLOC_001669	SPOPL	0.845383
XLOC_001669	QSOX2	0.845297
XLOC_001669	NHEJ1	0.845283
XLOC_001669	NBPF9	0.845119
XLOC_001669	NPIPB11	0.844997
XLOC_001669	AKR1E2	0.844943
XLOC_001669	TECPR1	0.844663
XLOC_001669	AC006486.9	0.844585
XLOC_001669	AARS1	0.844564
XLOC_001669	ELK4	0.844322
XLOC_001669	GBF1	0.843933
XLOC_001669	BBS9	0.843651
XLOC_001669	SPDYE21	0.842824
XLOC_001669	ZNF490	0.842715
XLOC_001669	ACVR1	0.84221
XLOC_001669	ASXL2	0.841602
XLOC_001669	DIXDC1	0.84117
XLOC_001669	ZNF460	0.840621
XLOC_001669	AGAP4	0.840537
XLOC_001669	AGAP9	0.840458
XLOC_001669	ARHGAP11B	0.840355
XLOC_001669	ZBTB41	0.840257
XLOC_001669	NPIPB5	0.840246
XLOC_001669	ZDHHC17	0.840218
XLOC_001669	MTR	0.839943
XLOC_001669	ZMYM4	0.83983
XLOC_001669	YY1AP1	0.839619
XLOC_001669	ZNF736	0.83946
XLOC_001669	SLC25A13	0.839452
XLOC_001669	ANKRD36C	0.839385
XLOC_001669	SRGAP2	0.839292
XLOC_001669	PTPN11	0.83926
XLOC_001669	PRPS1	0.839073
XLOC_001669	NBPF20	0.838889
XLOC_001669	NPIPA1	0.838499
XLOC_001669	EXTL3	0.838435
XLOC_002468	PDE4B	0.8929
XLOC_002468	SIGLEC5	0.841786
XLOC_002468	PIK3AP1	0.821694
XLOC_002468	LCP2	0.816096
XLOC_002468	SLA	0.815283
XLOC_002468	CCL4	0.788815
XLOC_002468	PLEK	0.788416
XLOC_002468	TNFAIP3	0.776404
XLOC_002468	ITGAX	0.770205
XLOC_002468	GK	0.761608
XLOC_002468	TLR4	0.761417
XLOC_002468	PTPN22	0.758312
XLOC_002468	WIPF1	0.755902
XLOC_002468	CYRIA	0.755223
XLOC_002468	PTPRC	0.75416
XLOC_002468	FCGR2A	0.750521
XLOC_002468	CYTIP	0.746296
XLOC_002468	TAGAP	0.745036
XLOC_002468	STK17B	0.7382
XLOC_002468	CD69	0.737626
XLOC_002468	PREX1	0.735594
XLOC_002468	RAB8B	0.731235
XLOC_002468	LITAF	0.728827
XLOC_002468	CD226	0.725742
XLOC_002468	LILRB2	0.724978
XLOC_002468	FPR1	0.724314
XLOC_002468	CSF2RB	0.721991
XLOC_002468	MPP1	0.719951
XLOC_002468	IL10	0.719674
XLOC_002468	ASAH1	0.718454
XLOC_002468	SOD2	0.716903
XLOC_002468	IL18RAP	0.714866
XLOC_002468	TNFSF13B	0.711485
XLOC_002468	CHST11	0.710749
XLOC_002468	LCP1	0.710107
XLOC_002468	APBB1IP	0.709413
XLOC_002468	KMO	0.708611
XLOC_002468	SPOCK2	0.707348
XLOC_002468	PLXNC1	0.706908
XLOC_002468	ARRB2	0.705555
XLOC_002468	EPSTI1	0.70547
XLOC_002468	MEFV	0.704441
XLOC_002468	IRF8	0.702048
XLOC_002468	CYTH4	0.700053
XLOC_002468	CASS4	0.699897
XLOC_002468	SELL	0.699776
XLOC_002468	SLC2A3	0.698157
XLOC_002468	ATP6V1B2	0.697687
XLOC_002468	LILRA5	0.697266
XLOC_002468	PRKCB	0.695354
XLOC_002468	IL7R	0.693021
XLOC_002468	PTPN7	0.691822
XLOC_002468	OLR1	0.691175
XLOC_002468	ACOT9	0.690941
XLOC_002468	IL2RG	0.689508
XLOC_002468	EVI2B	0.689363
XLOC_002468	SIGLEC10	0.689128
XLOC_002468	ADGRE1	0.687835
XLOC_002468	CASP5	0.68682
XLOC_002468	DOCK10	0.685499
XLOC_002468	IRAK3	0.685333
XLOC_002468	CD53	0.684774
XLOC_002468	CLEC4D	0.684331
XLOC_002468	HAVCR2	0.682814
XLOC_002468	FCGR3A	0.682297
XLOC_002468	TNFSF8	0.681309
XLOC_002468	ARHGAP15	0.67821
XLOC_002468	MCOLN2	0.677639
XLOC_002468	TFEC	0.677418
XLOC_002468	ARHGEF6	0.67723
XLOC_002468	CSF2RA	0.675247
XLOC_002468	PYHIN1	0.673031
XLOC_002468	FMNL1	0.669612
XLOC_002468	CASP4	0.668659
XLOC_002468	SLAMF1	0.666787
XLOC_002468	FPR2	0.663416
XLOC_002468	CD68	0.662453
XLOC_002468	RASGEF1B	0.662052
XLOC_002468	RASSF5	0.660692
XLOC_002468	SLC16A6	0.660618
XLOC_002468	GBP1	0.660454
XLOC_002468	C5orf58	0.660278
XLOC_002468	MCTP1	0.659051
XLOC_002468	SP140	0.658498
XLOC_002468	IL1B	0.657765
XLOC_002468	SMAP2	0.657166
XLOC_002468	LYN	0.657089
XLOC_002468	CXCR4	0.656914
XLOC_002468	IL2RA	0.655558
XLOC_002468	PILRA	0.655222
XLOC_002468	STAT4	0.654966
XLOC_002468	MAP3K8	0.654931
XLOC_002468	FYB1	0.654601
XLOC_002468	ARHGAP18	0.654457
XLOC_002468	RP5-1091N2.12	0.654381
XLOC_002468	STK10	0.653524
XLOC_002468	CD86	0.652973
XLOC_002468	VASP	0.651307
XLOC_002468	RUBCNL	0.649343
XLOC_002468	GBP5	0.647812
XLOC_008827	OSM	0.842569
XLOC_008827	MCEMP1	0.809191
XLOC_008827	BCL2A1	0.800551
XLOC_008827	FPR2	0.776018
XLOC_008827	CXCL8	0.775726
XLOC_008827	SRGN	0.769488
XLOC_008827	CD300E	0.746009
XLOC_008827	CREM	0.743667
XLOC_008827	FCER1G	0.731043
XLOC_008827	CXCL3	0.730018
XLOC_008827	CXCL2	0.725378
XLOC_008827	C19orf38	0.725362
XLOC_008827	FPR1	0.709606
XLOC_008827	CASS4	0.709267
XLOC_008827	PLAUR	0.707251
XLOC_008827	CLEC4D	0.699819
XLOC_008827	CLEC5A	0.697444
XLOC_008827	SLC11A1	0.691903
XLOC_008827	GPR84	0.691714
XLOC_008827	PLEK	0.691532
XLOC_008827	CCL7	0.691056
XLOC_008827	NLRC4	0.689076
XLOC_008827	FGR	0.685534
XLOC_008827	GADD45B	0.682831
XLOC_008827	GCA	0.679584
XLOC_008827	CLEC4E	0.678039
XLOC_008827	OSCAR	0.673117
XLOC_008827	ADGRG3	0.670608
XLOC_008827	CCL2	0.667606
XLOC_008827	C5AR1	0.664435
XLOC_008827	CD300LB	0.66244
XLOC_008827	RGS1	0.662255
XLOC_008827	MNDA	0.662201
XLOC_008827	RNASE2	0.661148
XLOC_008827	RASGRP4	0.658742
XLOC_008827	CD300A	0.656181
XLOC_008827	GPR183	0.655184
XLOC_008827	HAVCR2	0.65511
XLOC_008827	CCR1	0.654036
XLOC_008827	LRRC25	0.653442
XLOC_008827	BST1	0.653029
XLOC_008827	DOK2	0.650995
XLOC_008827	GSTO1	0.648033
XLOC_008827	PLIN2	0.647448
XLOC_008827	CSRNP1	0.647253
XLOC_008827	TREM1	0.645682
XLOC_008827	RAB33A	0.644459
XLOC_008827	HK3	0.643573
XLOC_008827	GMFG	0.642936
XLOC_008827	PROK2	0.640489
XLOC_008827	GLIPR2	0.640455
XLOC_008827	TNFRSF1B	0.63971
XLOC_008827	CST7	0.639632
XLOC_008827	CD69	0.636691
XLOC_008827	AIF1	0.63609
XLOC_008827	MMP19	0.631797
XLOC_008827	FCN1	0.630221
XLOC_008827	CTSL	0.629121
XLOC_008827	ARID5A	0.622403
XLOC_008827	THEMIS2	0.622214
XLOC_008827	GLT1D1	0.617375
XLOC_008827	CD86	0.613497
XLOC_008827	ALOX5	0.61215
XLOC_008827	NCF4	0.60931
XLOC_008827	SLC2A3	0.6086
XLOC_008827	ADGRE1	0.60824
XLOC_008827	MS4A4A	0.607893
XLOC_008827	FCGR3B	0.607058
XLOC_008827	IL6	0.606916
[truncated: 1,505 more rows]

## Sheet: Supplementary Table5
Supplemental Table 5: GO enrichment pathways of mRNAs in the co-expression network
GO	Category	Description	LogP
GO:0045321	GO Biological Processes	leukocyte activation	-85.0722
GO:0050865	GO Biological Processes	regulation of cell activation	-70.8887
GO:0001819	GO Biological Processes	positive regulation of cytokine production	-61.3482
GO:0006954	GO Biological Processes	inflammatory response	-57.2889
GO:0045087	GO Biological Processes	innate immune response	-50.7749
GO:0034097	GO Biological Processes	response to cytokine	-49.8145
GO:0050778	GO Biological Processes	positive regulation of immune response	-48.6493
GO:0002697	GO Biological Processes	regulation of immune effector process	-45.0943
R-HSA-6798695	Reactome Gene Sets	Neutrophil degranulation	-41.4498
R-HSA-1280218	Reactome Gene Sets	Adaptive Immune System	-41.3425
GO:0031347	GO Biological Processes	regulation of defense response	-40.9983
GO:0002683	GO Biological Processes	negative regulation of immune system process	-39.6443
GO:0050900	GO Biological Processes	leukocyte migration	-37.614
hsa04060	KEGG Pathway	Cytokine-cytokine receptor interaction	-34.9144
WP3945	WikiPathways	TYROBP causal network in microglia	-28.2435
GO:0002250	GO Biological Processes	adaptive immune response	-27.6328
GO:0002831	GO Biological Processes	regulation of response to biotic stimulus	-27.2721
GO:0002685	GO Biological Processes	regulation of leukocyte migration	-25.9674
GO:0002274	GO Biological Processes	myeloid leukocyte activation	-25.4709
GO:1903555	GO Biological Processes	regulation of tumor necrosis factor superfamily cytokine production	-22.97
hsa05152	KEGG Pathway	Tuberculosis	-22.8237
M54	Canonical Pathways	PID IL12 2PATHWAY	-21.7638
WP5115	WikiPathways	Network map of SARS-CoV-2 signaling pathway	-21.343
GO:0001818	GO Biological Processes	negative regulation of cytokine production	-21.2125
GO:0032663	GO Biological Processes	regulation of interleukin-2 production	-20.2653
GO:0048872	GO Biological Processes	homeostasis of number of cells	-20.0371
GO:0009615	GO Biological Processes	response to virus	-19.0715
GO:0071675	GO Biological Processes	regulation of mononuclear cell migration	-18.1129
GO:0050864	GO Biological Processes	regulation of B cell activation	-17.4583
hsa04640	KEGG Pathway	Hematopoietic cell lineage	-17.3837
R-HSA-109582	Reactome Gene Sets	Hemostasis	-17.305
hsa04650	KEGG Pathway	Natural killer cell mediated cytotoxicity	-17.2691
GO:0050777	GO Biological Processes	negative regulation of immune response	-16.8408
GO:0032655	GO Biological Processes	regulation of interleukin-12 production	-16.6517
GO:0051345	GO Biological Processes	positive regulation of hydrolase activity	-16.3969
WP619	WikiPathways	Type II interferon signaling (IFNG)	-16.3051
GO:0045058	GO Biological Processes	T cell selection	-16.2961
GO:0006968	GO Biological Processes	cellular defense response	-16.2695
WP3937	WikiPathways	Microglia pathogen phagocytosis pathway	-15.4862
hsa04380	KEGG Pathway	Osteoclast differentiation	-14.8882
R-HSA-202733	Reactome Gene Sets	Cell surface interactions at the vascular wall	-14.8595
GO:0097190	GO Biological Processes	apoptotic signaling pathway	-14.77
WP4494	WikiPathways	Selective expression of chemokine receptors during T-cell polarization	-14.4812
R-HSA-9658195	Reactome Gene Sets	Leishmania infection	-14.2735
hsa05417	KEGG Pathway	Lipid and atherosclerosis	-14.0216
GO:0032102	GO Biological Processes	negative regulation of response to external stimulus	-13.3695
WP5092	WikiPathways	Interactions of natural killer cells in pancreatic cancer	-13.3557
hsa05163	KEGG Pathway	Human cytomegalovirus infection	-13.3516
GO:0032653	GO Biological Processes	regulation of interleukin-10 production	-13.2989
hsa04621	KEGG Pathway	NOD-like receptor signaling pathway	-13.2931
hsa05135	KEGG Pathway	Yersinia infection	-13.1748
hsa05142	KEGG Pathway	Chagas disease	-13.1654
GO:0050766	GO Biological Processes	positive regulation of phagocytosis	-13.1533
GO:0046631	GO Biological Processes	alpha-beta T cell activation	-13.1533
GO:0030099	GO Biological Processes	myeloid cell differentiation	-12.9693
GO:0050854	GO Biological Processes	regulation of antigen receptor-mediated signaling pathway	-12.8425
GO:0010942	GO Biological Processes	positive regulation of cell death	-12.8077
GO:0002221	GO Biological Processes	pattern recognition receptor signaling pathway	-12.3217
hsa04142	KEGG Pathway	Lysosome	-11.9812
GO:0070661	GO Biological Processes	leukocyte proliferation	-11.8998
M124	Canonical Pathways	PID CXCR4 PATHWAY	-11.5903
GO:1902532	GO Biological Processes	negative regulation of intracellular signal transduction	-11.5084
GO:0031295	GO Biological Processes	T cell costimulation	-11.5062
GO:1901222	GO Biological Processes	regulation of NIK/NF-kappaB signaling	-11.4762
M234	Canonical Pathways	PID IL2 STAT5 PATHWAY	-11.4341
GO:0002275	GO Biological Processes	myeloid cell activation involved in immune response	-11.3376
hsa04630	KEGG Pathway	JAK-STAT signaling pathway	-11.1827
hsa05200	KEGG Pathway	Pathways in cancer	-10.9546
GO:0006897	GO Biological Processes	endocytosis	-10.9445
WP1449	WikiPathways	Regulation of toll-like receptor signaling pathway	-10.9374
R-HSA-9012999	Reactome Gene Sets	RHO GTPase cycle	-10.8896
hsa04210	KEGG Pathway	Apoptosis	-10.8649
GO:0006909	GO Biological Processes	phagocytosis	-10.863
GO:0002262	GO Biological Processes	myeloid cell homeostasis	-10.5905
hsa05164	KEGG Pathway	Influenza A	-10.566
GO:0006959	GO Biological Processes	humoral immune response	-10.4131
WP5063	WikiPathways	FOXP3 in COVID-19	-10.4016
GO:0043030	GO Biological Processes	regulation of macrophage activation	-10.3502
GO:0043549	GO Biological Processes	regulation of kinase activity	-10.2751
GO:0035590	GO Biological Processes	purinergic nucleotide receptor signaling pathway	-10.1518
WP286	WikiPathways	IL-3 signaling pathway	-10.1321
GO:0002577	GO Biological Processes	regulation of antigen processing and presentation	-10.1033
WP2328	WikiPathways	Allograft Rejection	-10.0767
R-HSA-6785807	Reactome Gene Sets	Interleukin-4 and Interleukin-13 signaling	-10.0016
GO:0051924	GO Biological Processes	regulation of calcium ion transport	-9.92176
GO:0071622	GO Biological Processes	regulation of granulocyte chemotaxis	-9.83542
GO:0031334	GO Biological Processes	positive regulation of protein-containing complex assembly	-9.82562
GO:0034121	GO Biological Processes	regulation of toll-like receptor signaling pathway	-9.64522
hsa05150	KEGG Pathway	Staphylococcus aureus infection	-9.41965
GO:0043433	GO Biological Processes	negative regulation of DNA-binding transcription factor activity	-9.40136
GO:0030101	GO Biological Processes	natural killer cell activation	-9.3796
GO:0034612	GO Biological Processes	response to tumor necrosis factor	-9.37554
GO:0044409	GO Biological Processes	entry into host	-9.36842
WP23	WikiPathways	B cell receptor signaling pathway	-9.24363
GO:0043122	GO Biological Processes	regulation of I-kappaB kinase/NF-kappaB signaling	-9.18538
hsa05162	KEGG Pathway	Measles	-9.15534
GO:0002825	GO Biological Processes	regulation of T-helper 1 type immune response	-9.13137
WP5090	WikiPathways	Complement system in neuronal development and plasticity	-9.12371
hsa05321	KEGG Pathway	Inflammatory bowel disease	-9.02888
R-HSA-1222556	Reactome Gene Sets	ROS and RNS production in phagocytes	-8.9683
GO:1902106	GO Biological Processes	negative regulation of leukocyte differentiation	-8.90571
GO:0007264	GO Biological Processes	small GTPase mediated signal transduction	-8.86479
GO:0061024	GO Biological Processes	membrane organization	-8.82474
M11736	Canonical Pathways	SA MMP CYTOKINE CONNECTION	-8.81444
R-HSA-9664407	Reactome Gene Sets	Parasite infection	-8.78826
GO:0002886	GO Biological Processes	regulation of myeloid leukocyte mediated immunity	-8.78826
GO:2000106	GO Biological Processes	regulation of leukocyte apoptotic process	-8.75449
hsa04670	KEGG Pathway	Leukocyte transendothelial migration	-8.73552
GO:0045730	GO Biological Processes	respiratory burst	-8.696
GO:0022604	GO Biological Processes	regulation of cell morphogenesis	-8.64774
GO:2000377	GO Biological Processes	regulation of reactive oxygen species metabolic process	-8.62938
GO:1901216	GO Biological Processes	positive regulation of neuron death	-8.5736
WP4298	WikiPathways	Acute viral myocarditis	-8.5736
GO:0032722	GO Biological Processes	positive regulation of chemokine production	-8.48981
GO:1901342	GO Biological Processes	regulation of vasculature development	-8.43972
GO:0051056	GO Biological Processes	regulation of small GTPase mediated signal transduction	-8.35716
GO:0071887	GO Biological Processes	leukocyte apoptotic process	-8.33089
GO:0032703	GO Biological Processes	negative regulation of interleukin-2 production	-8.13096
WP4146	WikiPathways	Macrophage markers	-8.12938
GO:0042742	GO Biological Processes	defense response to bacterium	-8.08641
GO:0019882	GO Biological Processes	antigen processing and presentation	-8.06284
hsa05202	KEGG Pathway	Transcriptional misregulation in cancer	-8.03166
GO:0051282	GO Biological Processes	regulation of sequestering of calcium ion	-8.02472
R-HSA-1236975	Reactome Gene Sets	Antigen processing-Cross presentation	-7.90077
GO:0007169	GO Biological Processes	transmembrane receptor protein tyrosine kinase signaling pathway	-7.64063
GO:0046006	GO Biological Processes	regulation of activated T cell proliferation	-7.62136
WP2806	WikiPathways	Complement system	-7.59477
GO:1901136	GO Biological Processes	carbohydrate derivative catabolic process	-7.58022
GO:0002712	GO Biological Processes	regulation of B cell mediated immunity	-7.54239
WP2849	WikiPathways	Hematopoietic stem cell differentiation	-7.44136
GO:0002828	GO Biological Processes	regulation of type 2 immune response	-7.41929
GO:0002643	GO Biological Processes	regulation of tolerance induction	-7.37123
GO:0045637	GO Biological Processes	regulation of myeloid cell differentiation	-7.26482
hsa04625	KEGG Pathway	C-type lectin receptor signaling pathway	-7.23326
GO:0050848	GO Biological Processes	regulation of calcium-mediated signaling	-7.1707
GO:0006979	GO Biological Processes	response to oxidative stress	-7.00825
GO:1903530	GO Biological Processes	regulation of secretion by cell	-6.95793
GO:1904407	GO Biological Processes	positive regulation of nitric oxide metabolic process	-6.8969
GO:0030029	GO Biological Processes	actin filament-based process	-6.83315
M169	Canonical Pathways	PID INTEGRIN2 PATHWAY	-6.81077
R-HSA-5669034	Reactome Gene Sets	TNFs bind their physiological receptors	-6.81077
GO:0032693	GO Biological Processes	negative regulation of interleukin-10 production	-6.73358
GO:0048147	GO Biological Processes	negative regulation of fibroblast proliferation	-6.6513
GO:1901699	GO Biological Processes	cellular response to nitrogen compound	-6.52238
GO:0002430	GO Biological Processes	complement receptor mediated signaling pathway	-6.51552
GO:1905523	GO Biological Processes	positive regulation of macrophage migration	-6.36859
R-HSA-5653656	Reactome Gene Sets	Vesicle-mediated transport	-6.35127
GO:0045589	GO Biological Processes	regulation of regulatory T cell differentiation	-6.21248
GO:0097305	GO Biological Processes	response to alcohol	-6.18967
GO:0009620	GO Biological Processes	response to fungus	-6.11442
hsa04015	KEGG Pathway	Rap1 signaling pathway	-6.07831
WP4223	WikiPathways	Ras signaling	-6.02768
GO:0002312	GO Biological Processes	B cell activation involved in immune response	-6.01656
hsa05161	KEGG Pathway	Hepatitis B	-5.91682
GO:0062208	GO Biological Processes	positive regulation of pattern recognition receptor signaling pathway	-5.84599
R-HSA-416476	Reactome Gene Sets	G alpha (q) signalling events	-5.84411
GO:0006468	GO Biological Processes	protein phosphorylation	-5.80979
GO:0060759	GO Biological Processes	regulation of response to cytokine stimulus	-5.77386
WP231	WikiPathways	TNF-alpha signaling pathway	-5.76559
GO:0034656	GO Biological Processes	nucleobase-containing small molecule catabolic process	-5.74402
hsa05143	KEGG Pathway	African trypanosomiasis	-5.70328
GO:0010506	GO Biological Processes	regulation of autophagy	-5.65954
WP4197	WikiPathways	Immune response to tuberculosis	-5.58811
hsa04010	KEGG Pathway	MAPK signaling pathway	-5.58708
GO:0038093	GO Biological Processes	Fc receptor signaling pathway	-5.53985
GO:0002673	GO Biological Processes	regulation of acute inflammatory response	-5.53985
WP4493	WikiPathways	Cells and molecules involved in local acute inflammatory response	-5.52537
R-HSA-140534	Reactome Gene Sets	Caspase activation via Death Receptors in the presence of ligand	-5.52537
GO:0051770	GO Biological Processes	positive regulation of nitric-oxide synthase biosynthetic process	-5.52537
GO:1904151	GO Biological Processes	positive regulation of microglial cell mediated cytotoxicity	-5.51427
GO:0002291	GO Biological Processes	T cell activation via T cell receptor contact with antigen bound to MHC molecule on antigen presenting cell	-5.51427
GO:0045577	GO Biological Processes	regulation of B cell differentiation	-5.47304
GO:0033628	GO Biological Processes	regulation of cell adhesion mediated by integrin	-5.4435
GO:0050855	GO Biological Processes	regulation of B cell receptor signaling pathway	-5.42827
R-HSA-2029481	Reactome Gene Sets	FCGR activation	-5.40234
GO:0071496	GO Biological Processes	cellular response to external stimulus	-5.3751
GO:0080135	GO Biological Processes	regulation of cellular response to stress	-5.31605
GO:0043550	GO Biological Processes	regulation of lipid kinase activity	-5.30317
M7	Canonical Pathways	PID FCER1 PATHWAY	-5.22243
GO:0051709	GO Biological Processes	regulation of killing of cells of other organism	-5.19153
GO:1900274	GO Biological Processes	regulation of phospholipase C activity	-5.16035
GO:0051881	GO Biological Processes	regulation of mitochondrial membrane potential	-5.15981
GO:2001185	GO Biological Processes	regulation of CD8-positive, alpha-beta T cell activation	-5.14396
GO:0042832	GO Biological Processes	defense response to protozoan	-5.13356
GO:0050857	GO Biological Processes	positive regulation of antigen receptor-mediated signaling pathway	-5.13356
hsa04144	KEGG Pathway	Endocytosis	-5.07847
R-HSA-9006934	Reactome Gene Sets	Signaling by Receptor Tyrosine Kinases	-5.01764
GO:0019835	GO Biological Processes	cytolysis	-4.97288
GO:0046348	GO Biological Processes	amino sugar catabolic process	-4.9219
GO:0051452	GO Biological Processes	intracellular pH reduction	-4.88579
M60	Canonical Pathways	PID NFAT TFPATHWAY	-4.8739
GO:0002920	GO Biological Processes	regulation of humoral immune response	-4.8739
R-HSA-164952	Reactome Gene Sets	The role of Nef in HIV-1 replication and disease pathogenesis	-4.86726
GO:0002456	GO Biological Processes	T cell mediated immunity	-4.86726
GO:0009611	GO Biological Processes	response to wounding	-4.85456
GO:0051129	GO Biological Processes	negative regulation of cellular component organization	-4.83813
GO:0030885	GO Biological Processes	regulation of myeloid dendritic cell activation	-4.83006
hsa04810	KEGG Pathway	Regulation of actin cytoskeleton	-4.78144
hsa05221	KEGG Pathway	Acute myeloid leukemia	-4.70767
GO:0071407	GO Biological Processes	cellular response to organic cyclic compound	-4.68174
GO:0002347	GO Biological Processes	response to tumor cell	-4.66244
WP3888	WikiPathways	VEGFA-VEGFR2 signaling pathway	-4.65447
GO:0010543	GO Biological Processes	regulation of platelet activation	-4.61165
GO:1903426	GO Biological Processes	regulation of reactive oxygen species biosynthetic process	-4.61165
GO:0050922	GO Biological Processes	negative regulation of chemotaxis	-4.57383
GO:0002676	GO Biological Processes	regulation of chronic inflammatory response	-4.56893
GO:0040013	GO Biological Processes	negative regulation of locomotion	-4.52351
GO:0051098	GO Biological Processes	regulation of binding	-4.47233
GO:2001233	GO Biological Processes	regulation of apoptotic signaling pathway	-4.44882
GO:1903053	GO Biological Processes	regulation of extracellular matrix organization	-4.44862
GO:0009612	GO Biological Processes	response to mechanical stimulus	-4.39771
GO:1904996	GO Biological Processes	positive regulation of leukocyte adhesion to vascular endothelial cell	-4.38701
GO:0055076	GO Biological Processes	transition metal ion homeostasis	-4.37375
GO:0032692	GO Biological Processes	negative regulation of interleukin-1 production	-4.37033
CORUM:486	CORUM	WIP-WASp-actin-myosin-IIa complex	-4.36766
GO:1904783	GO Biological Processes	positive regulation of NMDA glutamate receptor activity	-4.36766
GO:0072672	GO Biological Processes	neutrophil extravasation	-4.36766
WP615	WikiPathways	Senescence and autophagy in cancer	-4.35081
GO:2000508	GO Biological Processes	regulation of dendritic cell chemotaxis	-4.32098
GO:1904894	GO Biological Processes	positive regulation of receptor signaling pathway via STAT	-4.30856
GO:0001894	GO Biological Processes	tissue homeostasis	-4.27903
GO:0050688	GO Biological Processes	regulation of defense response to virus	-4.26129
GO:0090382	GO Biological Processes	phagosome maturation	-4.26029
WP4329	WikiPathways	miRNAs involvement in the immune response in sepsis	-4.25769
WP5033	WikiPathways	Genes associated with the development of rheumatoid arthritis	-4.19351
GO:0000902	GO Biological Processes	cell morphogenesis	-4.13662
CORUM:2534	CORUM	Cbl-SLP-76-Grb2 complex, Fc receptor gamma-R1 stimulated	-4.13521
GO:0002277	GO Biological Processes	myeloid dendritic cell activation involved in immune response	-4.13521
GO:0001771	GO Biological Processes	immunological synapse formation	-4.10217
WP585	WikiPathways	Interferon type I signaling pathways	-4.07659
GO:0009410	GO Biological Processes	response to xenobiotic stimulus	-4.05603
GO:0007005	GO Biological Processes	mitochondrion organization	-4.04855
GO:0044057	GO Biological Processes	regulation of system process	-4.0341
WP3890	WikiPathways	Nanomaterial-induced inflammasome activation	-4.0144
GO:0006925	GO Biological Processes	inflammatory cell apoptotic process	-4.0144
M1315	Canonical Pathways	SIG PIP3 SIGNALING IN B LYMPHOCYTES	-4.00833
GO:0006914	GO Biological Processes	autophagy	-3.9371
hsa04068	KEGG Pathway	FoxO signaling pathway	-3.91527
R-HSA-1679131	Reactome Gene Sets	Trafficking and processing of endosomal TLR	-3.90657
GO:1900225	GO Biological Processes	regulation of NLRP3 inflammasome complex assembly	-3.90509
GO:0030278	GO Biological Processes	regulation of ossification	-3.9038
GO:0016050	GO Biological Processes	vesicle organization	-3.88651
hsa04722	KEGG Pathway	Neurotrophin signaling pathway	-3.86217
WP4396	WikiPathways	Nonalcoholic fatty liver disease	-3.86209
GO:1901654	GO Biological Processes	response to ketone	-3.85315
GO:1904037	GO Biological Processes	positive regulation of epithelial cell apoptotic process	-3.83214
WP117	WikiPathways	GPCRs, other	-3.83141
GO:0010575	GO Biological Processes	positive regulation of vascular endothelial growth factor production	-3.81254
WP3640	WikiPathways	Imatinib and chronic myeloid leukemia	-3.77458
GO:0070997	GO Biological Processes	neuron death	-3.74761
GO:0008015	GO Biological Processes	blood circulation	-3.73404
M190	Canonical Pathways	PID TCR JNK PATHWAY	-3.72992
GO:0060142	GO Biological Processes	regulation of syncytium formation by plasma membrane fusion	-3.71304
GO:0043124	GO Biological Processes	negative regulation of I-kappaB kinase/NF-kappaB signaling	-3.62139
GO:0036230	GO Biological Processes	granulocyte activation	-3.61778
GO:0002532	GO Biological Processes	production of molecular mediator involved in inflammatory response	-3.56905
GO:0002730	GO Biological Processes	regulation of dendritic cell cytokine production	-3.56905
GO:0070482	GO Biological Processes	response to oxygen levels	-3.55485
GO:0034124	GO Biological Processes	regulation of MyD88-dependent toll-like receptor signaling pathway	-3.54698
CORUM:2565	CORUM	CD20-LCK-LYN-FYN-p75/80 complex, (Raji human B cell line)	-3.54698
GO:0038157	GO Biological Processes	granulocyte-macrophage colony-stimulating factor signaling pathway	-3.54698
R-HSA-6803544	Reactome Gene Sets	Ion influx/efflux at host-pathogen interface	-3.54698
R-HSA-173107	Reactome Gene Sets	Binding and entry of HIV virion	-3.54698
GO:0051668	GO Biological Processes	localization within membrane	-3.52579
GO:0014911	GO Biological Processes	positive regulation of smooth muscle cell migration	-3.51392
R-HSA-9662834	Reactome Gene Sets	CD163 mediating an anti-inflammatory response	-3.48745
GO:0031666	GO Biological Processes	positive regulation of lipopolysaccharide-mediated signaling pathway	-3.48745
GO:0010810	GO Biological Processes	regulation of cell-substrate adhesion	-3.47546
R-HSA-9679506	Reactome Gene Sets	SARS-CoV Infections	-3.45065
M222	Canonical Pathways	PID CXCR3 PATHWAY	-3.4406
GO:0010919	GO Biological Processes	regulation of inositol phosphate biosynthetic process	-3.42152
GO:0048678	GO Biological Processes	response to axon injury	-3.36629
GO:0051235	GO Biological Processes	maintenance of location	-3.35512
GO:0051897	GO Biological Processes	positive regulation of protein kinase B signaling	-3.33218
R-HSA-8878171	Reactome Gene Sets	Transcriptional regulation by RUNX1	-3.3106
GO:0034446	GO Biological Processes	substrate adhesion-dependent cell spreading	-3.30644
GO:0010332	GO Biological Processes	response to gamma radiation	-3.30644
GO:0030100	GO Biological Processes	regulation of endocytosis	-3.30297
GO:0030163	GO Biological Processes	protein catabolic process	-3.30141
GO:1904646	GO Biological Processes	cellular response to amyloid-beta	-3.30058
GO:2001235	GO Biological Processes	positive regulation of apoptotic signaling pathway	-3.29508
GO:0140374	GO Biological Processes	antiviral innate immune response	-3.28544
GO:0010935	GO Biological Processes	regulation of macrophage cytokine production	-3.28544
GO:0033194	GO Biological Processes	response to hydroperoxide	-3.28544
GO:0006895	GO Biological Processes	Golgi to endosome transport	-3.28544
WP4542	WikiPathways	Overview of leukocyte-intrinsic Hippo pathway functions	-3.19539
M183	Canonical Pathways	PID IL6 7 PATHWAY	-3.16868
GO:0007188	GO Biological Processes	adenylate cyclase-modulating G protein-coupled receptor signaling pathway	-3.16619
GO:0071455	GO Biological Processes	cellular response to hyperoxia	-3.16283
GO:0045066	GO Biological Processes	regulatory T cell differentiation	-3.16283
GO:0031643	GO Biological Processes	positive regulation of myelination	-3.15928
GO:0001667	GO Biological Processes	ameboidal-type cell migration	-3.14697
GO:0001568	GO Biological Processes	blood vessel development	-3.14221
GO:0030031	GO Biological Processes	cell projection assembly	-3.13235
GO:0030225	GO Biological Processes	macrophage differentiation	-3.13126
GO:0014066	GO Biological Processes	regulation of phosphatidylinositol 3-kinase signaling	-3.11659
GO:0002765	GO Biological Processes	immune response-inhibiting signal transduction	-3.09857
GO:0036037	GO Biological Processes	CD8-positive, alpha-beta T cell activation	-3.09857
WP4963	WikiPathways	p53 transcriptional gene network	-3.09229
GO:2000117	GO Biological Processes	negative regulation of cysteine-type endopeptidase activity	-3.08176
WP2877	WikiPathways	Vitamin D receptor pathway	-3.06446
R-HSA-73887	Reactome Gene Sets	Death Receptor Signalling	-3.06281
hsa04140	KEGG Pathway	Autophagy - animal	-3.06281
GO:0043031	GO Biological Processes	negative regulation of macrophage activation	-3.04181
GO:0035306	GO Biological Processes	positive regulation of dephosphorylation	-3.02786
GO:0052372	GO Biological Processes	modulation by symbiont of entry into host	-2.98445
R-HSA-2262752	Reactome Gene Sets	Cellular responses to stress	-2.96031
WP4655	WikiPathways	Cytosolic DNA-sensing pathway	-2.95212
GO:0006568	GO Biological Processes	tryptophan metabolic process	-2.93708
GO:0042088	GO Biological Processes	T-helper 1 type immune response	-2.932
GO:0002837	GO Biological Processes	regulation of immune response to tumor cell	-2.932
WP236	WikiPathways	Adipogenesis	-2.916
GO:1903969	GO Biological Processes	regulation of response to macrophage colony-stimulating factor	-2.87557
GO:0031580	GO Biological Processes	membrane raft distribution	-2.87557
GO:0061470	GO Biological Processes	T follicular helper cell differentiation	-2.87557
GO:2000110	GO Biological Processes	negative regulation of macrophage apoptotic process	-2.87557
GO:0045670	GO Biological Processes	regulation of osteoclast differentiation	-2.87552
hsa04072	KEGG Pathway	Phospholipase D signaling pathway	-2.84819
WP4564	WikiPathways	Neural crest cell migration during development	-2.84412
GO:0045124	GO Biological Processes	regulation of bone resorption	-2.84412
GO:2000008	GO Biological Processes	regulation of protein localization to cell surface	-2.84412
GO:0003158	GO Biological Processes	endothelium development	-2.83443
GO:0120032	GO Biological Processes	regulation of plasma membrane bounded cell projection assembly	-2.82988
GO:0050849	GO Biological Processes	negative regulation of calcium-mediated signaling	-2.82902
R-HSA-8873719	Reactome Gene Sets	RAB geranylgeranylation	-2.82696
GO:0051100	GO Biological Processes	negative regulation of binding	-2.79745
GO:1900426	GO Biological Processes	positive regulation of defense response to bacterium	-2.79196
WP4932	WikiPathways	7q11.23 copy number variation syndrome	-2.79157
WP4961	WikiPathways	STING pathway in Kawasaki-like disease and COVID-19	-2.73215
GO:0035456	GO Biological Processes	response to interferon-beta	-2.72285
GO:0043473	GO Biological Processes	pigmentation	-2.71965
GO:0097581	GO Biological Processes	lamellipodium organization	-2.71929
R-HSA-6803157	Reactome Gene Sets	Antimicrobial peptides	-2.6826
GO:0061043	GO Biological Processes	regulation of vascular wound healing	-2.66038
GO:0098760	GO Biological Processes	response to interleukin-7	-2.66038
GO:2000318	GO Biological Processes	positive regulation of T-helper 17 type immune response	-2.66038
CORUM:6442	CORUM	Cytochrome c oxidase, mitochondrial	-2.66038
M240	Canonical Pathways	PID SYNDECAN 2 PATHWAY	-2.65116
GO:0030321	GO Biological Processes	transepithelial chloride transport	-2.64626
GO:0010742	GO Biological Processes	macrophage derived foam cell differentiation	-2.64626
GO:0038165	GO Biological Processes	oncostatin-M-mediated signaling pathway	-2.64626
WP5087	WikiPathways	Malignant pleural mesothelioma	-2.61422
R-HSA-382551	Reactome Gene Sets	Transport of small molecules	-2.6117
GO:0009268	GO Biological Processes	response to pH	-2.60208
M3468	Canonical Pathways	NABA ECM REGULATORS	-2.58986
GO:0021987	GO Biological Processes	cerebral cortex development	-2.58803
GO:0042176	GO Biological Processes	regulation of protein catabolic process	-2.5794
GO:0021549	GO Biological Processes	cerebellum development	-2.57493
GO:0019674	GO Biological Processes	NAD metabolic process	-2.55438
R-HSA-391903	Reactome Gene Sets	Eicosanoid ligand-binding receptors	-2.54022
GO:0051014	GO Biological Processes	actin filament severing	-2.54022
R-HSA-9706369	Reactome Gene Sets	Negative regulation of FLT3	-2.54022
GO:0034116	GO Biological Processes	positive regulation of heterotypic cell-cell adhesion	-2.54022
GO:0051353	GO Biological Processes	positive regulation of oxidoreductase activity	-2.51218
GO:0072331	GO Biological Processes	signal transduction by p53 class mediator	-2.50063
WP4925	WikiPathways	Unfolded protein response	-2.47252
R-HSA-196836	Reactome Gene Sets	Vitamin C (ascorbate) metabolism	-2.45585
R-HSA-9012546	Reactome Gene Sets	Interleukin-18 signaling	-2.45585
GO:1903320	GO Biological Processes	regulation of protein modification by small protein conjugation or removal	-2.42637
GO:0007163	GO Biological Processes	establishment or maintenance of cell polarity	-2.42337
GO:0031529	GO Biological Processes	ruffle organization	-2.3948
GO:0044070	GO Biological Processes	regulation of anion transport	-2.39213
R-HSA-6811440	Reactome Gene Sets	Retrograde transport at the Trans-Golgi-Network	-2.38774
R-HSA-9013407	Reactome Gene Sets	RHOH GTPase cycle	-2.3316
GO:0032717	GO Biological Processes	negative regulation of interleukin-8 production	-2.3316
WP4656	WikiPathways	Joubert syndrome	-2.31725
GO:0034976	GO Biological Processes	response to endoplasmic reticulum stress	-2.30822
GO:1904238	GO Biological Processes	pericyte cell differentiation	-2.29343
GO:2001280	GO Biological Processes	positive regulation of unsaturated fatty acid biosynthetic process	-2.29343
GO:0010835	GO Biological Processes	regulation of protein ADP-ribosylation	-2.29343
GO:0032815	GO Biological Processes	negative regulation of natural killer cell activation	-2.29343
GO:1903514	GO Biological Processes	release of sequestered calcium ion into cytosol by endoplasmic reticulum	-2.29343
GO:0030201	GO Biological Processes	heparan sulfate proteoglycan metabolic process	-2.25043
M79	Canonical Pathways	PID TRAIL PATHWAY	-2.25043
R-HSA-373755	Reactome Gene Sets	Semaphorin interactions	-2.25031
WP1984	WikiPathways	Integrated breast cancer pathway	-2.24262
GO:0032026	GO Biological Processes	response to magnesium ion	-2.23309
GO:0048535	GO Biological Processes	lymph node development	-2.23309
GO:0060263	GO Biological Processes	regulation of respiratory burst	-2.23309
GO:0002281	GO Biological Processes	macrophage activation involved in immune response	-2.23309
GO:1902656	GO Biological Processes	calcium ion import into cytosol	-2.23309
hsa05205	KEGG Pathway	Proteoglycans in cancer	-2.22892
GO:0042552	GO Biological Processes	myelination	-2.22001
hsa04066	KEGG Pathway	HIF-1 signaling pathway	-2.22001
GO:0019915	GO Biological Processes	lipid storage	-2.2192
GO:1902743	GO Biological Processes	regulation of lamellipodium organization	-2.19641
GO:0050807	GO Biological Processes	regulation of synapse organization	-2.18781
GO:0045598	GO Biological Processes	regulation of fat cell differentiation	-2.16826
WP2333	WikiPathways	Trans-sulfuration pathway	-2.15217
GO:0051351	GO Biological Processes	positive regulation of ligase activity	-2.15217
GO:0033089	GO Biological Processes	positive regulation of T cell differentiation in thymus	-2.15217
GO:0003056	GO Biological Processes	regulation of vascular associated smooth muscle contraction	-2.15217
GO:0045625	GO Biological Processes	regulation of T-helper 1 cell differentiation	-2.15217
GO:0043931	GO Biological Processes	ossification involved in bone maturation	-2.14486
GO:1903579	GO Biological Processes	negative regulation of ATP metabolic process	-2.11899
GO:0007190	GO Biological Processes	activation of adenylate cyclase activity	-2.11899
GO:0001916	GO Biological Processes	positive regulation of T cell mediated cytotoxicity	-2.11899
GO:0033135	GO Biological Processes	regulation of peptidyl-serine phosphorylation	-2.11872
WP2380	WikiPathways	Brain-derived neurotrophic factor (BDNF) signaling pathway	-2.11872
R-HSA-9013409	Reactome Gene Sets	RHOJ GTPase cycle	-2.10821
M238	Canonical Pathways	PID THROMBIN PAR1 PATHWAY	-2.06425
GO:0032656	GO Biological Processes	regulation of interleukin-13 production	-2.06237
GO:0046209	GO Biological Processes	nitric oxide metabolic process	-2.06237
GO:0051938	GO Biological Processes	L-glutamate import	-2.02748
GO:0051289	GO Biological Processes	protein homotetramerization	-2.02448
WP2880	WikiPathways	Glucocorticoid receptor pathway	-2.02142

## Sheet: Supplementary Table6
Supplemental Table 6: GO enrichment pathways of each ITIR-lncRNA
The functional annotation in LINC01272
GO	Description	LogP	Log(q-value)
R-HSA-6798695	Neutrophil degranulation	-29.3375	-24.9908
GO:0006954	inflammatory response	-27.2842	-23.2386
GO:0050865	regulation of cell activation	-21.078	-17.2085
GO:0050778	positive regulation of immune response	-19.4642	-15.8165
R-HSA-198933	Immunoregulatory interactions between a Lymphoid and a non-Lymphoid cell	-16.8344	-13.2659
GO:0045321	leukocyte activation	-16.542	-13.0404
GO:0045087	innate immune response	-16.3682	-12.9246
GO:0060326	cell chemotaxis	-15.5041	-12.2575
GO:0032103	positive regulation of response to external stimulus	-14.1657	-11.0978
WP3937	Microglia pathogen phagocytosis pathway	-14.0816	-11.036
GO:0002274	myeloid leukocyte activation	-13.4993	-10.5144
R-HSA-6783783	Interleukin-10 signaling	-13.3924	-10.4364
GO:0022407	regulation of cell-cell adhesion	-12.7649	-9.8953
R-HSA-373076	Class A/1 (Rhodopsin-like receptors)	-12.4282	-9.58663
GO:0050764	regulation of phagocytosis	-11.9153	-9.18138
GO:1903555	regulation of tumor necrosis factor superfamily cytokine production	-10.4768	-7.93627
GO:0051345	positive regulation of hydrolase activity	-10.1069	-7.61753
GO:0002886	regulation of myeloid leukocyte mediated immunity	-8.98206	-6.63193
GO:0032663	regulation of interleukin-2 production	-8.77675	-6.4429
GO:0006898	receptor-mediated endocytosis	-8.62848	-6.30299
GO:0001818	negative regulation of cytokine production	-8.51219	-6.19489
GO:0006909	phagocytosis	-8.23711	-5.95002
hsa04145	Phagosome	-7.3673	-5.15095
GO:0048002	antigen processing and presentation of peptide antigen	-7.31022	-5.10341
WP3945	TYROBP causal network in microglia	-7.18106	-4.98359
GO:0050869	negative regulation of B cell activation	-6.96755	-4.79604
GO:0032102	negative regulation of response to external stimulus	-6.74135	-4.59332
hsa04380	Osteoclast differentiation	-6.62019	-4.4857
GO:0002888	positive regulation of myeloid leukocyte mediated immunity	-6.37513	-4.2813
GO:0006959	humoral immune response	-6.26601	-4.1865
WP2806	Complement system	-6.00547	-3.94658
R-HSA-109582	Hemostasis	-5.98428	-3.92763
hsa04620	Toll-like receptor signaling pathway	-5.87958	-3.82956
GO:1901222	regulation of NIK/NF-kappaB signaling	-5.73683	-3.70189
hsa04650	Natural killer cell mediated cytotoxicity	-5.29604	-3.30538
GO:0002604	regulation of dendritic cell antigen processing and presentation	-5.24448	-3.26328
GO:0031663	lipopolysaccharide-mediated signaling pathway	-5.16354	-3.18607
WP5115	Network map of SARS-CoV-2 signaling pathway	-5.03778	-3.06585
GO:0002275	myeloid cell activation involved in immune response	-4.47039	-2.55346
GO:0090026	positive regulation of monocyte chemotaxis	-4.41447	-2.50869
M252	PID IL8 CXCR1 PATHWAY	-3.96438	-2.11324
GO:2000116	regulation of cysteine-type endopeptidase activity	-3.93198	-2.08636
GO:0060142	regulation of syncytium formation by plasma membrane fusion	-3.87329	-2.03715
GO:0010922	positive regulation of phosphatase activity	-3.63437	-1.82551
GO:0050730	regulation of peptidyl-tyrosine phosphorylation	-3.62446	-1.81685
R-HSA-163125	Post-translational modification: synthesis of GPI-anchored proteins	-3.57964	-1.77827
hsa05202	Transcriptional misregulation in cancer	-3.34239	-1.5732
GO:0009611	response to wounding	-3.23737	-1.47502
GO:0044403	biological process involved in symbiotic interaction	-2.89144	-1.16489
GO:0031532	actin cytoskeleton reorganization	-2.78513	-1.06785
R-HSA-76002	Platelet activation, signaling and aggregation	-2.73291	-1.01754
GO:0050848	regulation of calcium-mediated signaling	-2.69916	-0.988088
GO:0014068	positive regulation of phosphatidylinositol 3-kinase signaling	-2.63471	-0.926509
GO:0030500	regulation of bone mineralization	-2.60379	-0.898576
WP2877	Vitamin D receptor pathway	-2.4629	-0.767494
GO:0007265	Ras protein signal transduction	-2.44635	-0.751908
The functional annotation in RP11-25K21.1
GO	Description	LogP	Log(q-value)
GO:0045321	leukocyte activation	-29.8603	-25.5147
GO:0002697	regulation of immune effector process	-27.1397	-23.1917
GO:0002237	response to molecule of bacterial origin	-16.1706	-13.1037
WP3945	TYROBP causal network in microglia	-15.8004	-12.8165
GO:0002698	negative regulation of immune effector process	-14.5313	-11.7171
R-HSA-1280218	Adaptive Immune System	-13.1719	-10.5505
hsa05140	Leishmaniasis	-13.0417	-10.4285
GO:0050864	regulation of B cell activation	-12.8666	-10.2692
GO:0032675	regulation of interleukin-6 production	-12.2712	-9.72491
R-HSA-1280215	Cytokine Signaling in Immune system	-11.65	-9.14948
GO:0002831	regulation of response to biotic stimulus	-10.9463	-8.49825
GO:0071345	cellular response to cytokine stimulus	-10.777	-8.34515
WP3937	Microglia pathogen phagocytosis pathway	-10.2222	-7.83084
hsa04672	Intestinal immune network for IgA production	-9.5693	-7.2193
R-HSA-9013149	RAC1 GTPase cycle	-9.20478	-6.88103
GO:1903555	regulation of tumor necrosis factor superfamily cytokine production	-9.15927	-6.84303
GO:0006954	inflammatory response	-8.88978	-6.58554
GO:0030595	leukocyte chemotaxis	-7.52687	-5.28161
GO:0045087	innate immune response	-7.47694	-5.23852
GO:0070661	leukocyte proliferation	-7.4507	-5.21566
GO:0002224	toll-like receptor signaling pathway	-7.40024	-5.16855
hsa04640	Hematopoietic cell lineage	-7.38901	-5.16065
GO:0045577	regulation of B cell differentiation	-7.24417	-5.02565
R-HSA-6798695	Neutrophil degranulation	-7.17417	-4.97467
GO:0030099	myeloid cell differentiation	-7.09957	-4.91231
GO:0043301	negative regulation of leukocyte degranulation	-6.95756	-4.77925
GO:0002250	adaptive immune response	-6.87679	-4.70435
WP2431	Spinal cord injury	-6.81196	-4.65946
GO:0002577	regulation of antigen processing and presentation	-6.27933	-4.16158
GO:0002639	positive regulation of immunoglobulin production	-6.12626	-4.02118
GO:0045860	positive regulation of protein kinase activity	-6.12068	-4.01809
R-HSA-109582	Hemostasis	-5.98428	-3.90583
GO:0032677	regulation of interleukin-8 production	-5.92914	-3.85997
GO:0048872	homeostasis of number of cells	-5.90828	-3.84141
GO:0034113	heterotypic cell-cell adhesion	-5.21212	-3.20095
GO:0032814	regulation of natural killer cell activation	-5.11634	-3.12482
GO:0033004	negative regulation of mast cell activation	-4.904	-2.93677
GO:0006898	receptor-mediated endocytosis	-4.89349	-2.93168
WP2572	Primary focal segmental glomerulosclerosis (FSGS)	-3.96318	-2.11448
M22	PID GMCSF PATHWAY	-3.63437	-1.82022
GO:0030866	cortical actin cytoskeleton organization	-3.5303	-1.7275
M124	PID CXCR4 PATHWAY	-3.45925	-1.66992
GO:0035335	peptidyl-tyrosine dephosphorylation	-3.41041	-1.62826
GO:0000902	cell morphogenesis	-3.39575	-1.61822
GO:0050731	positive regulation of peptidyl-tyrosine phosphorylation	-3.36311	-1.59381
R-HSA-372790	Signaling by GPCR	-3.25519	-1.50284
GO:0006968	cellular defense response	-3.13608	-1.39897
hsa04611	Platelet activation	-3.10671	-1.37386
hsa04650	Natural killer cell mediated cytotoxicity	-3.01782	-1.29337
M7	PID FCER1 PATHWAY	-2.97877	-1.26255
GO:0051924	regulation of calcium ion transport	-2.82162	-1.12993
GO:0051952	regulation of amine transport	-2.4473	-0.796281
The functional annotation in C5orf58
GO	Description	LogP	Log(q-value)
GO:0045321	leukocyte activation	-24.2575	-19.9118
GO:0070663	regulation of leukocyte proliferation	-18.3998	-14.6562
R-HSA-1280215	Cytokine Signaling in Immune system	-18.1656	-14.5189
GO:0002697	regulation of immune effector process	-15.8619	-12.4194
WP3945	TYROBP causal network in microglia	-12.1715	-9.29585
R-HSA-1280218	Adaptive Immune System	-12.1532	-9.29585
GO:0045087	innate immune response	-12.1428	-9.29585
GO:0002764	immune response-regulating signaling pathway	-12.1363	-9.29585
R-HSA-9013149	RAC1 GTPase cycle	-11.8945	-9.09292
GO:0001819	positive regulation of cytokine production	-11.361	-8.64229
GO:0031347	regulation of defense response	-11.3595	-8.64229
GO:0050900	leukocyte migration	-10.7372	-8.09915
GO:0002274	myeloid leukocyte activation	-10.523	-7.90976
GO:0030888	regulation of B cell proliferation	-10.3856	-7.79583
GO:0050777	negative regulation of immune response	-9.34456	-6.85381
hsa04380	Osteoclast differentiation	-9.34211	-6.85381
GO:0070372	regulation of ERK1 and ERK2 cascade	-9.27036	-6.79396
R-HSA-6798695	Neutrophil degranulation	-9.16244	-6.7033
R-HSA-451927	Interleukin-2 family signaling	-8.14246	-5.77762
GO:0002221	pattern recognition receptor signaling pathway	-7.85208	-5.51077
hsa04061	Viral protein interaction with cytokine and cytokine receptor	-7.35866	-5.06225
GO:0071346	cellular response to interferon-gamma	-7.29893	-5.00638
GO:0030099	myeloid cell differentiation	-7.09957	-4.83313
WP5063	FOXP3 in COVID-19	-6.82397	-4.59228
R-HSA-2029480	Fcgamma receptor (FCGR) dependent phagocytosis	-6.36761	-4.1893
hsa05323	Rheumatoid arthritis	-6.16585	-4.00492
hsa04666	Fc gamma R-mediated phagocytosis	-6.05774	-3.91894
GO:0042116	macrophage activation	-5.96027	-3.82949
GO:0032655	regulation of interleukin-12 production	-5.66391	-3.58377
GO:0050869	negative regulation of B cell activation	-5.26217	-3.21974
GO:0032814	regulation of natural killer cell activation	-5.11634	-3.09634
R-HSA-8950505	Gene and protein expression by JAK-STAT signaling after Interleukin-12 stimulation	-5.11634	-3.09634
GO:0030866	cortical actin cytoskeleton organization	-5.07044	-3.05523
GO:0045859	regulation of protein kinase activity	-5.00907	-3.01037
GO:0043300	regulation of leukocyte degranulation	-4.67052	-2.71935
R-HSA-416700	Other semaphorin interactions	-4.484	-2.55983
hsa04621	NOD-like receptor signaling pathway	-4.45729	-2.54142
GO:0002577	regulation of antigen processing and presentation	-4.41447	-2.50181
WP2431	Spinal cord injury	-4.29541	-2.40244
GO:0070302	regulation of stress-activated protein kinase signaling cascade	-4.25559	-2.37086
GO:0022604	regulation of cell morphogenesis	-4.14486	-2.27345
hsa04662	B cell receptor signaling pathway	-3.7901	-1.9643
WP2806	Complement system	-3.47588	-1.69016
WP2877	Vitamin D receptor pathway	-3.4053	-1.62787
GO:0032660	regulation of interleukin-17 production	-3.34547	-1.57848
GO:0045744	negative regulation of G protein-coupled receptor signaling pathway	-3.23623	-1.48939
hsa04611	Platelet activation	-3.10671	-1.37808
GO:1900024	regulation of substrate adhesion-dependent cell spreading	-3.02163	-1.30132
GO:0031532	actin cytoskeleton reorganization	-2.78513	-1.10037
The functional annotation in RP1-93H18.6
GO	Description	LogP	Log(q-value)
WP3945	TYROBP causal network in microglia	-7.18106	-2.94551
GO:0002252	immune effector process	-6.73122	-2.94551
GO:0050863	regulation of T cell activation	-6.67169	-2.94551
GO:0031347	regulation of defense response	-6.63377	-2.94551
GO:0055080	cation homeostasis	-5.49903	-2.23259
R-HSA-6798695	Neutrophil degranulation	-5.34578	-2.17624
GO:0045321	leukocyte activation	-5.07865	-2.08029
GO:0045087	innate immune response	-5.06419	-2.08029
GO:0019835	cytolysis	-4.41447	-1.5602
R-HSA-917937	Iron uptake and transport	-4.37887	-1.54387
GO:0032956	regulation of actin cytoskeleton organization	-3.76743	-1.0939
GO:0051452	intracellular pH reduction	-3.63437	-1.02114
WP619	Type II interferon signaling (IFNG)	-3.59869	-1.00286
GO:0097190	apoptotic signaling pathway	-3.56289	-0.980685
R-HSA-1236975	Antigen processing-Cross presentation	-3.3787	-0.859719
GO:0002695	negative regulation of leukocyte activation	-3.33212	-0.825342
R-HSA-8873719	RAB geranylgeranylation	-2.87796	-0.519105
GO:0022411	cellular component disassembly	-2.56235	-0.323936
R-HSA-390466	Chaperonin-mediated protein folding	-2.46067	-0.267327
WP231	TNF-alpha signaling pathway	-2.42105	-0.242734
R-HSA-418594	G alpha (i) signalling events	-2.37938	-0.215597
GO:0006909	phagocytosis	-2.11971	-0.00961363
R-HSA-198933	Immunoregulatory interactions between a Lymphoid and a non-Lymphoid cell	-2.01384	0
The functional annotation in AE000661.37
GO	Description	LogP	Log(q-value)
GO:0045321	leukocyte activation	-16.2589	-12.1854
hsa04650	Natural killer cell mediated cytotoxicity	-14.0258	-10.2812
M54	PID IL12 2PATHWAY	-11.128	-7.55945
GO:0045087	innate immune response	-9.87456	-6.43096
WP5092	Interactions of natural killer cells in pancreatic cancer	-9.10731	-5.71487
GO:0050778	positive regulation of immune response	-9.01756	-5.67088
GO:0050865	regulation of cell activation	-8.12709	-4.89434
GO:0031347	regulation of defense response	-7.21913	-4.11046
GO:0140507	granzyme-mediated programmed cell death signaling pathway	-6.88223	-3.8143
GO:0002366	leukocyte activation involved in immune response	-5.02874	-2.38103
R-HSA-6798695	Neutrophil degranulation	-4.9889	-2.37568
GO:0050900	leukocyte migration	-4.47544	-1.98609
R-HSA-202733	Cell surface interactions at the vascular wall	-4.17103	-1.74862
GO:0008277	regulation of G protein-coupled receptor signaling pathway	-4.17103	-1.74862
GO:0006968	cellular defense response	-4.0789	-1.68161
GO:0032731	positive regulation of interleukin-1 beta production	-3.87524	-1.51532
GO:0050848	regulation of calcium-mediated signaling	-3.62979	-1.30841
hsa04640	Hematopoietic cell lineage	-3.27537	-1.04527
GO:0050727	regulation of inflammatory response	-2.45271	-0.336476
GO:0043086	negative regulation of catalytic activity	-2.09676	-0.0311068
GO:0110053	regulation of actin filament organization	-2.04638	0
The functional annotation in RP11-300J18.2
GO	Description	LogP	Log(q-value)
R-HSA-6798695	Neutrophil degranulation	-9.2816	-4.93597
GO:0045087	innate immune response	-7.59857	-3.55397
GO:0002694	regulation of leukocyte activation	-6.88619	-3.04765
GO:0055080	cation homeostasis	-6.41464	-2.8697
WP5115	Network map of SARS-CoV-2 signaling pathway	-6.18975	-2.82061
GO:0032103	positive regulation of response to external stimulus	-5.74337	-2.71996
WP3945	TYROBP causal network in microglia	-5.7073	-2.7041
GO:0019886	antigen processing and presentation of exogenous peptide antigen via MHC class II	-5.57287	-2.58897
GO:0035589	G protein-coupled purinergic nucleotide receptor signaling pathway	-4.93036	-2.20798
GO:0001775	cell activation	-4.37346	-1.79868
GO:0043281	regulation of cysteine-type endopeptidase activity involved in apoptotic process	-4.25712	-1.72016
GO:1901224	positive regulation of NIK/NF-kappaB signaling	-4.16611	-1.64656
GO:0002252	immune effector process	-4.1042	-1.60983
R-HSA-1280215	Cytokine Signaling in Immune system	-3.95281	-1.51027
GO:0002221	pattern recognition receptor signaling pathway	-3.76361	-1.34226
WP2272	Pathogenic Escherichia coli infection	-3.11445	-0.851607
GO:0002260	lymphocyte homeostasis	-3.09156	-0.832288
hsa05163	Human cytomegalovirus infection	-3.07141	-0.822689
R-HSA-8873719	RAB geranylgeranylation	-2.90323	-0.697477
GO:1903706	regulation of hemopoiesis	-2.87204	-0.675633
GO:0032091	negative regulation of protein binding	-2.42	-0.32479
GO:0007200	phospholipase C-activating G protein-coupled receptor signaling pathway	-2.38253	-0.299098
GO:0046718	viral entry into host cell	-2.32275	-0.25068
GO:0051224	negative regulation of protein transport	-2.11173	-0.0842112
The functional annotation in RP11-25K21.6
GO	Description	LogP	Log(q-value)
GO:0045321	leukocyte activation	-24.3873	-20.0417
GO:0002764	immune response-regulating signaling pathway	-20.0418	-16.1733
hsa05140	Leishmaniasis	-16.6248	-12.9781
GO:0001819	positive regulation of cytokine production	-16.1066	-12.5391
GO:0002697	regulation of immune effector process	-15.9435	-12.443
GO:0002696	positive regulation of leukocyte activation	-15.8504	-12.4079
GO:0071345	cellular response to cytokine stimulus	-15.0433	-11.7779
GO:0050900	leukocyte migration	-12.0993	-9.26207
GO:0045087	innate immune response	-11.2328	-8.47824
WP3945	TYROBP causal network in microglia	-10.4779	-7.77806
GO:0070661	leukocyte proliferation	-10.4705	-7.77806
R-HSA-6798695	Neutrophil degranulation	-10.2751	-7.63701
WP3937	Microglia pathogen phagocytosis pathway	-10.2533	-7.6237
GO:0001776	leukocyte homeostasis	-9.90059	-7.32582
GO:0032649	regulation of interferon-gamma production	-9.73196	-7.18567
GO:0031347	regulation of defense response	-9.43942	-6.9263
hsa05135	Yersinia infection	-9.11805	-6.64748
hsa04640	Hematopoietic cell lineage	-8.87435	-6.43721
GO:0032655	regulation of interleukin-12 production	-8.80756	-6.37574
GO:0002700	regulation of production of molecular mediator of immune response	-8.35778	-5.98063
R-HSA-9013149	RAC1 GTPase cycle	-7.96926	-5.61486
GO:0002274	myeloid leukocyte activation	-7.77924	-5.43361
GO:0050864	regulation of B cell activation	-7.67551	-5.33848
GO:0007159	leukocyte cell-cell adhesion	-7.56798	-5.23938
GO:0002224	toll-like receptor signaling pathway	-7.42647	-5.12616
GO:0071675	regulation of mononuclear cell migration	-6.94321	-4.68749
GO:0002252	immune effector process	-6.77633	-4.54464
hsa05130	Pathogenic Escherichia coli infection	-6.53423	-4.32848
GO:0071496	cellular response to external stimulus	-6.16865	-4.0352
hsa04666	Fc gamma R-mediated phagocytosis	-6.0835	-3.96318
GO:0051924	regulation of calcium ion transport	-5.74179	-3.65624
hsa05145	Toxoplasmosis	-5.71666	-3.63585
GO:0009615	response to virus	-5.711	-3.63254
hsa04062	Chemokine signaling pathway	-5.46712	-3.41374
GO:0002250	adaptive immune response	-5.23235	-3.2151
hsa04015	Rap1 signaling pathway	-5.21133	-3.19814
WP619	Type II interferon signaling (IFNG)	-5.18089	-3.17372
WP4891	COVID-19 adverse outcome pathway	-4.82124	-2.86477
WP2806	Complement system	-4.71838	-2.77587
GO:0051345	positive regulation of hydrolase activity	-4.69243	-2.75504
GO:0002643	regulation of tolerance induction	-4.42751	-2.52749
hsa04650	Natural killer cell mediated cytotoxicity	-4.13508	-2.27801
M22	PID GMCSF PATHWAY	-3.64725	-1.85429
GO:0006468	protein phosphorylation	-3.30498	-1.57058
GO:0014066	regulation of phosphatidylinositol 3-kinase signaling	-3.30388	-1.57058
GO:0032535	regulation of cellular component size	-2.97205	-1.28003
GO:0051668	localization within membrane	-2.80936	-1.13675
GO:0008360	regulation of cell shape	-2.80624	-1.13455
WP2572	Primary focal segmental glomerulosclerosis (FSGS)	-2.72832	-1.07111
GO:0048017	inositol lipid-mediated signaling	-2.67892	-1.02877
GO:0071356	cellular response to tumor necrosis factor	-2.54696	-0.908045
GO:0010876	lipid localization	-2.22396	-0.631911
hsa04144	Endocytosis	-2.01819	-0.444886
The functional annotation in AC131056.3
GO	Description	LogP	Log(q-value)
GO:0050778	positive regulation of immune response	-28.9212	-24.7495
GO:0045321	leukocyte activation	-27.1575	-23.289
GO:0002683	negative regulation of immune system process	-22.3616	-18.9702
GO:0002764	immune response-regulating signaling pathway	-20.0418	-16.8423
GO:0045087	innate immune response	-19.9168	-16.7648
GO:0002822	regulation of adaptive immune response based on somatic recombination of immune receptors built from immunoglobulin superfamily domains	-13.74	-11.0176
M34	PID TCR PATHWAY	-12.1471	-9.54181
GO:0034097	response to cytokine	-11.8742	-9.2994
GO:0002698	negative regulation of immune effector process	-11.4148	-8.87536
GO:0002700	regulation of production of molecular mediator of immune response	-11.0581	-8.55131
GO:0002218	activation of innate immune response	-10.7154	-8.24486
GO:1904151	positive regulation of microglial cell mediated cytotoxicity	-9.96467	-7.53812
GO:0032731	positive regulation of interleukin-1 beta production	-8.85755	-6.54535
GO:0032102	negative regulation of response to external stimulus	-8.81189	-6.50369
GO:0030888	regulation of B cell proliferation	-8.75841	-6.45418
GO:0050854	regulation of antigen receptor-mediated signaling pathway	-8.66255	-6.37
GO:0050900	leukocyte migration	-8.29783	-6.03266
GO:0043408	regulation of MAPK cascade	-8.15608	-5.90736
GO:0002688	regulation of leukocyte chemotaxis	-8.09521	-5.86017
hsa05135	Yersinia infection	-7.75427	-5.54218
GO:0006954	inflammatory response	-6.99423	-4.84726
WP3937	Microglia pathogen phagocytosis pathway	-6.68826	-4.55748
hsa05140	Leishmaniasis	-6.68051	-4.55236
hsa04640	Hematopoietic cell lineage	-6.0312	-3.95741
hsa04064	NF-kappa B signaling pathway	-5.90525	-3.83837
GO:0009620	response to fungus	-5.82835	-3.77052
GO:0032663	regulation of interleukin-2 production	-5.68549	-3.64089
hsa05321	Inflammatory bowel disease	-5.61765	-3.58165
hsa04062	Chemokine signaling pathway	-5.46712	-3.43746
GO:0046631	alpha-beta T cell activation	-5.42676	-3.40128
WP5033	Genes associated with the development of rheumatoid arthritis	-4.57066	-2.61948
GO:0030889	negative regulation of B cell proliferation	-4.57066	-2.61948
GO:0043087	regulation of GTPase activity	-4.56642	-2.61699
R-HSA-6798695	Neutrophil degranulation	-4.53368	-2.58599
GO:0043405	regulation of MAP kinase activity	-4.49524	-2.55615
GO:0002577	regulation of antigen processing and presentation	-4.42751	-2.50025
GO:0002825	regulation of T-helper 1 type immune response	-3.93095	-2.07247
WP23	B cell receptor signaling pathway	-3.50935	-1.70028
M141	PID PI3KCI PATHWAY	-3.27537	-1.50724
WP2431	Spinal cord injury	-3.17641	-1.41961
hsa04666	Fc gamma R-mediated phagocytosis	-2.39501	-0.713078
GO:0014066	regulation of phosphatidylinositol 3-kinase signaling	-2.23194	-0.562087
hsa05131	Shigellosis	-2.04786	-0.389764
GO:0051924	regulation of calcium ion transport	-2.02407	-0.369524
The functional annotation in AC069363.1
GO	Description	LogP	Log(q-value)
GO:0045321	leukocyte activation	-22.912	-18.5664
GO:0002697	regulation of immune effector process	-21.2915	-17.423
GO:0002683	negative regulation of immune system process	-20.8845	-17.1409
GO:0002764	immune response-regulating signaling pathway	-17.223	-14.0535
R-HSA-1280218	Adaptive Immune System	-15.2865	-12.2419
WP3945	TYROBP causal network in microglia	-13.9588	-11.0604
R-HSA-1280215	Cytokine Signaling in Immune system	-13.7195	-10.8652
GO:0030595	leukocyte chemotaxis	-13.1621	-10.3605
hsa04145	Phagosome	-12.915	-10.1257
R-HSA-6798695	Neutrophil degranulation	-12.4069	-9.70473
hsa04380	Osteoclast differentiation	-12.28	-9.59717
GO:0045087	innate immune response	-12.1428	-9.46923
GO:0030888	regulation of B cell proliferation	-12.1068	-9.46018
GO:1903555	regulation of tumor necrosis factor superfamily cytokine production	-11.8391	-9.23379
GO:0043408	regulation of MAPK cascade	-9.96838	-7.51485
GO:0038094	Fc-gamma receptor signaling pathway	-9.72096	-7.29961
GO:0032649	regulation of interferon-gamma production	-9.6924	-7.27619
GO:0032652	regulation of interleukin-1 production	-9.31188	-6.94398
GO:0031348	negative regulation of defense response	-8.81305	-6.49273
GO:0006909	phagocytosis	-8.23711	-5.95967
WP4141	PI3K/AKT/mTOR - VitD3 signaling	-8.04363	-5.78079
GO:0002221	pattern recognition receptor signaling pathway	-7.85208	-5.61296
GO:0043300	regulation of leukocyte degranulation	-7.85137	-5.61296
GO:0042742	defense response to bacterium	-7.65123	-5.42617
GO:0002286	T cell activation involved in immune response	-6.82985	-4.68907
GO:0032814	regulation of natural killer cell activation	-6.78171	-4.65619
GO:0045637	regulation of myeloid cell differentiation	-6.32124	-4.22847
GO:0062207	regulation of pattern recognition receptor signaling pathway	-5.83103	-3.76416
GO:0001776	leukocyte homeostasis	-5.31623	-3.30706
hsa05135	Yersinia infection	-5.18404	-3.19059
WP4538	Regulatory circuits of the STAT3 signaling pathway	-5.17606	-3.18454
GO:0031663	lipopolysaccharide-mediated signaling pathway	-5.16354	-3.17394
GO:0030866	cortical actin cytoskeleton organization	-5.07044	-3.09588
GO:0006898	receptor-mediated endocytosis	-4.89349	-2.94406
hsa04666	Fc gamma R-mediated phagocytosis	-4.74021	-2.81288
R-HSA-6785807	Interleukin-4 and Interleukin-13 signaling	-4.51473	-2.6147
GO:2001185	regulation of CD8-positive, alpha-beta T cell activation	-4.484	-2.59016
GO:1901222	regulation of NIK/NF-kappaB signaling	-4.4764	-2.58415
WP2431	Spinal cord injury	-4.29541	-2.42752
GO:0035306	positive regulation of dephosphorylation	-4.29227	-2.42752
M28	PID IL4 2PATHWAY	-4.21009	-2.35722
hsa04650	Natural killer cell mediated cytotoxicity	-4.11431	-2.27247
GO:0032703	negative regulation of interleukin-2 production	-3.96438	-2.13738
GO:0002637	regulation of immunoglobulin production	-3.96318	-2.13738
GO:0008360	regulation of cell shape	-3.82393	-2.01106
GO:0051924	regulation of calcium ion transport	-3.71576	-1.91296
GO:0050730	regulation of peptidyl-tyrosine phosphorylation	-3.62446	-1.83513
WP4754	IL-18 signaling pathway	-3.46975	-1.70391
WP286	IL-3 signaling pathway	-3.23623	-1.51281
GO:0045744	negative regulation of G protein-coupled receptor signaling pathway	-3.23623	-1.51281
WP2572	Primary focal segmental glomerulosclerosis (FSGS)	-2.71585	-1.05864
GO:0014068	positive regulation of phosphatidylinositol 3-kinase signaling	-2.63471	-0.988914
hsa04144	Endocytosis	-2.00325	-0.4218
The functional annotation in CEBPB-AS1
GO	Description	LogP	Log(q-value)
GO:0002548	monocyte chemotaxis	-11.5471	-7.66678
GO:0071222	cellular response to lipopolysaccharide	-5.97875	-3.32332
R-HSA-6798695	Neutrophil degranulation	-5.35994	-2.77774
GO:2000134	negative regulation of G1/S transition of mitotic cell cycle	-4.15928	-1.71674
GO:0032434	regulation of proteasomal ubiquitin-dependent protein catabolic process	-3.56061	-1.19725
GO:0001934	positive regulation of protein phosphorylation	-3.31987	-0.987975
GO:0010638	positive regulation of organelle organization	-3.00128	-0.708729
GO:0031347	regulation of defense response	-2.5449	-0.299637
GO:0009615	response to virus	-2.41801	-0.179593
The functional annotation in AD000864.6
GO	Description	LogP	Log(q-value)
GO:0050865	regulation of cell activation	-24.8594	-20.5137
GO:0045321	leukocyte activation	-19.016	-15.1475
GO:0050778	positive regulation of immune response	-17.0151	-13.4476
GO:0001819	positive regulation of cytokine production	-16.0159	-12.6245
GO:0006954	inflammatory response	-15.5231	-12.2189
R-HSA-198933	Immunoregulatory interactions between a Lymphoid and a non-Lymphoid cell	-15.2254	-11.9937
GO:0002697	regulation of immune effector process	-14.5766	-11.4071
R-HSA-6798695	Neutrophil degranulation	-12.4069	-9.3835
GO:0045087	innate immune response	-12.1428	-9.17091
GO:0002831	regulation of response to biotic stimulus	-12.1363	-9.17091
WP3945	TYROBP causal network in microglia	-10.4424	-7.65307
GO:0031347	regulation of defense response	-9.37231	-6.68944
GO:1903555	regulation of tumor necrosis factor superfamily cytokine production	-9.15927	-6.52121
GO:0002274	myeloid leukocyte activation	-9.10708	-6.47745
GO:1902563	regulation of neutrophil activation	-8.97862	-6.35726
WP3937	Microglia pathogen phagocytosis pathway	-8.40242	-5.83494
GO:0002347	response to tumor cell	-8.04363	-5.50418
GO:0002250	adaptive immune response	-7.77712	-5.27034
GO:0019221	cytokine-mediated signaling pathway	-7.58778	-5.10547
GO:0006909	phagocytosis	-5.94988	-3.62544
GO:0140507	granzyme-mediated programmed cell death signaling pathway	-5.91371	-3.59747
M5880	NABA ECM AFFILIATED	-5.78848	-3.48817
GO:1901222	regulation of NIK/NF-kappaB signaling	-5.73683	-3.44428
GO:0043313	regulation of neutrophil degranulation	-5.71064	-3.43142
WP455	GPCRs, class A rhodopsin-like	-5.62	-3.35716
GO:0031666	positive regulation of lipopolysaccharide-mediated signaling pathway	-5.53559	-3.28687
GO:0051345	positive regulation of hydrolase activity	-5.4654	-3.22845
GO:0001818	negative regulation of cytokine production	-5.46349	-3.22845
GO:0043410	positive regulation of MAPK cascade	-5.2672	-3.05511
GO:0050900	leukocyte migration	-4.90096	-2.74846
GO:0042742	defense response to bacterium	-4.68261	-2.56486
M54	PID IL12 2PATHWAY	-4.2644	-2.23382
GO:0060142	regulation of syncytium formation by plasma membrane fusion	-3.87329	-1.90787
hsa04514	Cell adhesion molecules	-3.85102	-1.88741
R-HSA-109582	Hemostasis	-3.65079	-1.72181
GO:0097191	extrinsic apoptotic signaling pathway	-3.63427	-1.71352
GO:0032677	regulation of interleukin-8 production	-3.42652	-1.52493
GO:0045637	regulation of myeloid cell differentiation	-3.18487	-1.32211
GO:0006968	cellular defense response	-3.13608	-1.27759
R-HSA-416476	G alpha (q) signalling events	-3.11115	-1.25688
GO:0006887	exocytosis	-3.04914	-1.20731
WP4217	Ebola virus pathway in host	-3.01782	-1.18541
GO:0043270	positive regulation of ion transport	-2.6625	-0.871964
GO:0051100	negative regulation of binding	-2.64994	-0.861823
R-HSA-9662851	Anti-inflammatory response favouring Leishmania parasite infection	-2.61232	-0.831353
GO:0099175	regulation of postsynapse organization	-2.55893	-0.78384
GO:1902106	negative regulation of leukocyte differentiation	-2.32179	-0.571657
GO:0032956	regulation of actin cytoskeleton organization	-2.20061	-0.465644
The functional annotation in MSTRG.17077
GO	Description	LogP	Log(q-value)
GO:0050778	positive regulation of immune response	-22.0098	-17.6642
R-HSA-1280215	Cytokine Signaling in Immune system	-19.3369	-15.5933
R-HSA-1280218	Adaptive Immune System	-17.4993	-13.9318
GO:0045087	innate immune response	-16.3682	-12.8677
GO:0002683	negative regulation of immune system process	-15.6892	-12.3435
GO:0032496	response to lipopolysaccharide	-15.3268	-12.0226
GO:0045088	regulation of innate immune response	-14.7932	-11.6119
GO:0032729	positive regulation of interferon-gamma production	-14.7814	-11.6119
GO:0002252	immune effector process	-12.0433	-9.07787
GO:0050854	regulation of antigen receptor-mediated signaling pathway	-11.9808	-9.05014
M54	PID IL12 2PATHWAY	-10.5002	-7.73435
hsa04514	Cell adhesion molecules	-8.75514	-6.16538
GO:0051607	defense response to virus	-8.20162	-5.64838
GO:0002520	immune system development	-8.11995	-5.58724
GO:0060368	regulation of Fc receptor mediated stimulatory signaling pathway	-7.63135	-5.14306
WP5092	Interactions of natural killer cells in pancreatic cancer	-7.47851	-5.01937
GO:0050764	regulation of phagocytosis	-7.38901	-4.93548
R-HSA-2029481	FCGR activation	-7.26118	-4.81318
GO:0030101	natural killer cell activation	-7.22336	-4.78083
GO:0032663	regulation of interleukin-2 production	-7.18106	-4.74391
GO:0002366	leukocyte activation involved in immune response	-6.83722	-4.44098
GO:1903555	regulation of tumor necrosis factor superfamily cytokine production	-6.67305	-4.29454
WP4538	Regulatory circuits of the STAT3 signaling pathway	-6.58776	-4.21985
hsa04145	Phagosome	-6.11421	-3.79388
GO:0050900	leukocyte migration	-5.96388	-3.65568
GO:0050855	regulation of B cell receptor signaling pathway	-5.94267	-3.63843
hsa04064	NF-kappa B signaling pathway	-5.87958	-3.57927
WP3945	TYROBP causal network in microglia	-5.66391	-3.41697
R-HSA-6798695	Neutrophil degranulation	-5.34578	-3.15214
WP619	Type II interferon signaling (IFNG)	-5.16354	-2.99378
GO:0050691	regulation of defense response to virus by host	-4.93994	-2.8065
GO:0002532	production of molecular mediator involved in inflammatory response	-4.80814	-2.68522
GO:0002507	tolerance induction	-4.71901	-2.60637
WP286	IL-3 signaling pathway	-4.67052	-2.57041
hsa04650	Natural killer cell mediated cytotoxicity	-4.11431	-2.09706
GO:0050848	regulation of calcium-mediated signaling	-3.94048	-1.95279
GO:0035456	response to interferon-beta	-3.78842	-1.823
GO:0032743	positive regulation of interleukin-2 production	-3.709	-1.74718
GO:0043122	regulation of I-kappaB kinase/NF-kappaB signaling	-3.68794	-1.7297
GO:0032814	regulation of natural killer cell activation	-3.56402	-1.62323
WP2806	Complement system	-3.47588	-1.54522
WP4754	IL-18 signaling pathway	-3.46975	-1.54242
R-HSA-9020591	Interleukin-12 signaling	-3.28961	-1.39577
GO:2000147	positive regulation of cell motility	-3.13748	-1.26174
GO:0006968	cellular defense response	-3.13608	-1.26174
GO:0055074	calcium ion homeostasis	-2.48282	-0.697096
R-HSA-9013149	RAC1 GTPase cycle	-2.47125	-0.686727
The functional annotation in MSTRG.20220
GO	Description	LogP	Log(q-value)
GO:0045321	leukocyte activation	-22.912	-18.5664
GO:0050865	regulation of cell activation	-22.3168	-18.2722
GO:0006954	inflammatory response	-17.9649	-14.3183
GO:0050778	positive regulation of immune response	-15.8285	-12.4371
R-HSA-198933	Immunoregulatory interactions between a Lymphoid and a non-Lymphoid cell	-13.657	-10.3528
GO:0070663	regulation of leukocyte proliferation	-12.8445	-9.703
WP3945	TYROBP causal network in microglia	-12.1715	-9.15243
GO:0045087	innate immune response	-12.1428	-9.15243
GO:0001819	positive regulation of cytokine production	-11.361	-8.47775
GO:0071216	cellular response to biotic stimulus	-10.5868	-7.75964
GO:0002274	myeloid leukocyte activation	-10.523	-7.72068
WP3937	Microglia pathogen phagocytosis pathway	-10.2222	-7.4329
GO:0050900	leukocyte migration	-9.474	-6.78158
R-HSA-6798695	Neutrophil degranulation	-8.14955	-5.56735
GO:0002250	adaptive immune response	-7.77712	-5.21682
GO:0043410	positive regulation of MAPK cascade	-7.07724	-4.60283
GO:0042113	B cell activation	-7.05054	-4.59701
GO:0019221	cytokine-mediated signaling pathway	-6.55667	-4.15712
GO:0050864	regulation of B cell activation	-6.4505	-4.06391
GO:0050764	regulation of phagocytosis	-6.00547	-3.67268
WP4494	Selective expression of chemokine receptors during T-cell polarization	-5.59887	-3.3396
GO:0031348	negative regulation of defense response	-5.49784	-3.25942
R-HSA-449147	Signaling by Interleukins	-5.49212	-3.25708
R-HSA-202733	Cell surface interactions at the vascular wall	-5.18404	-2.9907
GO:0032814	regulation of natural killer cell activation	-5.11634	-2.92907
WP4298	Acute viral myocarditis	-4.97044	-2.8095
GO:1901216	positive regulation of neuron death	-4.97044	-2.8095
GO:1902107	positive regulation of leukocyte differentiation	-4.84586	-2.70435
GO:0031341	regulation of cell killing	-4.67608	-2.55576
GO:1902106	negative regulation of leukocyte differentiation	-4.63447	-2.52437
GO:0002275	myeloid cell activation involved in immune response	-4.47039	-2.38721
GO:0031532	actin cytoskeleton reorganization	-4.0574	-2.05023
GO:0051345	positive regulation of hydrolase activity	-3.88815	-1.91173
hsa04514	Cell adhesion molecules	-3.85102	-1.88379
GO:0050858	negative regulation of antigen receptor-mediated signaling pathway	-3.74807	-1.80212
hsa00513	Various types of N-glycan biosynthesis	-3.5303	-1.61604
WP2806	Complement system	-3.47588	-1.568
GO:0033003	regulation of mast cell activation	-3.34547	-1.46671
GO:0030101	natural killer cell activation	-2.93741	-1.11422
WP5039	SARS-CoV-2 innate immunity evasion and cell-specific immune response	-2.82138	-1.01608
GO:0030500	regulation of bone mineralization	-2.60379	-0.814944
hsa04064	NF-kappa B signaling pathway	-2.29831	-0.533602
The functional annotation in MSTRG.29654
GO	Description	LogP	Log(q-value)
GO:0050865	regulation of cell activation	-13.329	-9.26194
GO:0001819	positive regulation of cytokine production	-9.40119	-5.86583
GO:0006954	inflammatory response	-9.06863	-5.62504
R-HSA-109582	Hemostasis	-7.91621	-4.6487
hsa05144	Malaria	-7.87685	-4.64411
GO:0002697	regulation of immune effector process	-7.71514	-4.57258
GO:0045766	positive regulation of angiogenesis	-6.84802	-3.89927
GO:0001818	negative regulation of cytokine production	-6.55921	-3.65969
GO:0055080	cation homeostasis	-6.46735	-3.58307
R-HSA-6798695	Neutrophil degranulation	-6.37358	-3.51825
GO:0050920	regulation of chemotaxis	-6.16524	-3.33707
GO:0043550	regulation of lipid kinase activity	-5.53213	-2.90145
GO:0003013	circulatory system process	-5.37159	-2.78077
M190	PID TCR JNK PATHWAY	-4.94374	-2.43796
GO:0032026	response to magnesium ion	-4.5972	-2.19991
GO:0032695	negative regulation of interleukin-12 production	-4.52358	-2.14538
GO:0033005	positive regulation of mast cell activation	-4.38808	-2.0618
GO:0061515	myeloid cell development	-4.28873	-1.99126
GO:0010517	regulation of phospholipase activity	-4.18349	-1.90869
GO:0046626	regulation of insulin receptor signaling pathway	-4.15823	-1.89072
R-HSA-202733	Cell surface interactions at the vascular wall	-4.08518	-1.83887
GO:0006468	protein phosphorylation	-4.06592	-1.82336
WP3888	VEGFA-VEGFR2 signaling pathway	-4.05946	-1.82336
GO:0019216	regulation of lipid metabolic process	-3.94326	-1.74886
WP4666	Hepatitis B infection	-3.84624	-1.67274
GO:0002429	immune response-activating cell surface receptor signaling pathway	-3.80707	-1.64507
hsa04670	Leukocyte transendothelial migration	-3.29368	-1.26505
WP2637	Interleukin-1 (IL-1) structural pathway	-3.24898	-1.23473
GO:0022029	telencephalon cell migration	-3.05996	-1.08419
GO:0061024	membrane organization	-3.05981	-1.08419
GO:0001775	cell activation	-2.98627	-1.03052
GO:0031333	negative regulation of protein-containing complex assembly	-2.97156	-1.02455
GO:0032715	negative regulation of interleukin-6 production	-2.84109	-0.930568
GO:0098869	cellular oxidant detoxification	-2.5115	-0.675652
GO:0003158	endothelium development	-2.49795	-0.667135
WP3932	Focal adhesion: PI3K-Akt-mTOR-signaling pathway	-2.48884	-0.663289
GO:0071695	anatomical structure maturation	-2.3233	-0.54482
GO:0009581	detection of external stimulus	-2.06788	-0.337145
R-HSA-198933	Immunoregulatory interactions between a Lymphoid and a non-Lymphoid cell	-2.04983	-0.32432
The functional annotation in MSTRG.35867
GO	Description	LogP	Log(q-value)
GO:0045321	leukocyte activation	-24.2575	-19.9118
GO:0002764	immune response-regulating signaling pathway	-18.5696	-14.8261
GO:0009617	response to bacterium	-18.0086	-14.362
R-HSA-1280218	Adaptive Immune System	-14.2166	-10.871
GO:0050865	regulation of cell activation	-14.1327	-10.8663
R-HSA-6798695	Neutrophil degranulation	-13.5517	-10.3822
GO:0002274	myeloid leukocyte activation	-11.9882	-9.13361
GO:0006954	inflammatory response	-10.9761	-8.18677
R-HSA-1280215	Cytokine Signaling in Immune system	-10.6567	-7.9178
WP3945	TYROBP causal network in microglia	-10.4424	-7.72002
GO:0060326	cell chemotaxis	-10.0021	-7.32857
GO:0001910	regulation of leukocyte mediated cytotoxicity	-9.37396	-6.78421
GO:1903555	regulation of tumor necrosis factor superfamily cytokine production	-9.15927	-6.57707
GO:0034097	response to cytokine	-8.95991	-6.38513
GO:0050764	regulation of phagocytosis	-8.8393	-6.28607
GO:0042113	B cell activation	-8.31886	-5.81833
hsa04145	Phagosome	-7.3673	-4.96615
M7	PID FCER1 PATHWAY	-7.31022	-4.91883
GO:0070374	positive regulation of ERK1 and ERK2 cascade	-7.28077	-4.89419
hsa05152	Tuberculosis	-6.79997	-4.47553
GO:0032814	regulation of natural killer cell activation	-6.78171	-4.46138
WP3937	Microglia pathogen phagocytosis pathway	-6.6664	-4.3542
hsa04062	Chemokine signaling pathway	-6.58552	-4.29297
GO:0002221	pattern recognition receptor signaling pathway	-6.39786	-4.13141
GO:2000377	regulation of reactive oxygen species metabolic process	-6.21215	-3.97711
hsa04620	Toll-like receptor signaling pathway	-5.87958	-3.67383
R-HSA-372790	Signaling by GPCR	-5.42288	-3.28676
GO:2000147	positive regulation of cell motility	-5.41556	-3.28212
GO:0002604	regulation of dendritic cell antigen processing and presentation	-5.24448	-3.13438
R-HSA-202733	Cell surface interactions at the vascular wall	-5.18404	-3.08883
GO:0030316	osteoclast differentiation	-4.98231	-2.9015
hsa05150	Staphylococcus aureus infection	-4.76206	-2.70646
WP286	IL-3 signaling pathway	-4.67052	-2.62592
GO:0030889	negative regulation of B cell proliferation	-4.55759	-2.52794
GO:0033674	positive regulation of kinase activity	-4.54844	-2.52296
R-HSA-416700	Other semaphorin interactions	-4.484	-2.46676
GO:0002837	regulation of immune response to tumor cell	-4.41447	-2.40928
R-HSA-9664407	Parasite infection	-4.34949	-2.35604
WP4141	PI3K/AKT/mTOR - VitD3 signaling	-4.28594	-2.3058
GO:0031532	actin cytoskeleton reorganization	-4.0574	-2.11317
WP5092	Interactions of natural killer cells in pancreatic cancer	-3.96438	-2.03751
GO:0055094	response to lipoprotein particle	-3.78842	-1.88054
M22	PID GMCSF PATHWAY	-3.63437	-1.75114
GO:0034113	heterotypic cell-cell adhesion	-3.63437	-1.75114
GO:0007568	aging	-3.57157	-1.69723
GO:0045744	negative regulation of G protein-coupled receptor signaling pathway	-3.23623	-1.41952
GO:1902532	negative regulation of intracellular signal transduction	-2.65472	-0.899037
WP4538	Regulatory circuits of the STAT3 signaling pathway	-2.63471	-0.881253
WP15	Selenium micronutrient network	-2.4473	-0.715517
GO:0010811	positive regulation of cell-substrate adhesion	-2.10701	-0.417479
R-HSA-196849	Metabolism of water-soluble vitamins and cofactors	-2.09731	-0.408742
The functional annotation in MSTRG.37169
GO	Description	LogP	Log(q-value)
GO:0001775	cell activation	-27.0602	-22.9699
GO:0071345	cellular response to cytokine stimulus	-18.3398	-14.6921
GO:0045087	innate immune response	-16.3682	-12.9586
GO:0050865	regulation of cell activation	-16.3511	-12.9586
M54	PID IL12 2PATHWAY	-14.0327	-10.911
GO:0002252	immune effector process	-13.2095	-10.185
GO:0032103	positive regulation of response to external stimulus	-10.7124	-7.97463
WP4494	Selective expression of chemokine receptors during T-cell polarization	-9.29711	-6.74976
R-HSA-198933	Immunoregulatory interactions between a Lymphoid and a non-Lymphoid cell	-9.22268	-6.68218
GO:0002695	negative regulation of leukocyte activation	-9.02583	-6.50522
hsa04650	Natural killer cell mediated cytotoxicity	-7.87247	-5.4396
GO:0002699	positive regulation of immune effector process	-6.83732	-4.48186
GO:0051345	positive regulation of hydrolase activity	-6.31899	-4.02152
R-HSA-877300	Interferon gamma signaling	-6.22179	-3.93201
GO:0009617	response to bacterium	-6.07806	-3.79583
WP4197	Immune response to tuberculosis	-6.02074	-3.74961
GO:0140507	granzyme-mediated programmed cell death signaling pathway	-5.91371	-3.64981
GO:0032655	regulation of interleukin-12 production	-5.66391	-3.41064
GO:0002274	myeloid leukocyte activation	-5.20233	-2.99237
hsa05330	Allograft rejection	-5.11634	-2.91887
hsa04514	Cell adhesion molecules	-4.97518	-2.78686
GO:0002347	response to tumor cell	-4.28594	-2.18229
WP3945	TYROBP causal network in microglia	-4.23702	-2.14318
hsa05170	Human immunodeficiency virus 1 infection	-4.11571	-2.03148
GO:0046631	alpha-beta T cell activation	-4.03332	-1.9685
R-HSA-6798695	Neutrophil degranulation	-3.70156	-1.70318
WP117	GPCRs, other	-3.56186	-1.59538
hsa04064	NF-kappa B signaling pathway	-3.39447	-1.45941
GO:0062208	positive regulation of pattern recognition receptor signaling pathway	-3.37439	-1.44434
GO:0006968	cellular defense response	-3.13608	-1.23344
GO:0006887	exocytosis	-3.04914	-1.15117
GO:0050688	regulation of defense response to virus	-2.71585	-0.863317
GO:0006919	activation of cysteine-type endopeptidase activity involved in apoptotic process	-2.66648	-0.819481
GO:0051100	negative regulation of binding	-2.64994	-0.80705
GO:0048872	homeostasis of number of cells	-2.1006	-0.310213
The functional annotation in MSTRG.55619
GO	Description	LogP	Log(q-value)
GO:0050865	regulation of cell activation	-14.1327	-9.78711
R-HSA-6798695	Neutrophil degranulation	-13.5517	-9.50712
GO:0019886	antigen processing and presentation of exogenous peptide antigen via MHC class II	-11.1723	-7.60483
GO:0045087	innate immune response	-10.1882	-6.98873
GO:0050778	positive regulation of immune response	-9.29612	-6.18094
GO:0034097	response to cytokine	-8.95991	-5.91531
WP3945	TYROBP causal network in microglia	-8.77675	-5.79285
GO:0032103	positive regulation of response to external stimulus	-8.57685	-5.62916
GO:0032649	regulation of interferon-gamma production	-6.88744	-4.07329
hsa05152	Tuberculosis	-6.79997	-4.01065
GO:0002683	negative regulation of immune system process	-6.76168	-3.98426
GO:0032956	regulation of actin cytoskeleton organization	-6.56801	-3.83516
R-HSA-913531	Interferon Signaling	-6.46705	-3.75489
GO:0002685	regulation of leukocyte migration	-6.16711	-3.46918
GO:0008285	negative regulation of cell population proliferation	-5.70887	-3.11143
hsa04142	Lysosome	-5.27699	-2.80194
R-HSA-1236977	Endosomal/Vacuolar pathway	-5.24448	-2.80194
GO:0046598	positive regulation of viral entry into host cell	-5.24448	-2.80194
R-HSA-388396	GPCR downstream signalling	-5.11113	-2.7
WP5115	Network map of SARS-CoV-2 signaling pathway	-5.03778	-2.6512
GO:0043269	regulation of ion transport	-4.76671	-2.44638
GO:0055080	cation homeostasis	-4.72605	-2.41384
GO:0010942	positive regulation of cell death	-4.48581	-2.23709
GO:1901222	regulation of NIK/NF-kappaB signaling	-4.4764	-2.23457
GO:0006954	inflammatory response	-4.3348	-2.1353
GO:0002253	activation of immune response	-3.96496	-1.82716
GO:0002474	antigen processing and presentation of peptide antigen via MHC class I	-3.96438	-1.82716
GO:0045732	positive regulation of protein catabolic process	-3.89097	-1.76283
GO:0001818	negative regulation of cytokine production	-3.67834	-1.59039
GO:0043270	positive regulation of ion transport	-3.52002	-1.47759
GO:0002366	leukocyte activation involved in immune response	-3.4928	-1.45467
GO:0010591	regulation of lamellipodium assembly	-3.46553	-1.43796
GO:0042116	macrophage activation	-3.08897	-1.13073
GO:0042246	tissue regeneration	-3.00001	-1.05921
GO:0009205	purine ribonucleoside triphosphate metabolic process	-2.95791	-1.03673
R-HSA-199991	Membrane Trafficking	-2.90892	-1.00104
R-HSA-8873719	RAB geranylgeranylation	-2.87796	-0.981607
GO:0043542	endothelial cell migration	-2.83994	-0.955543
GO:0051100	negative regulation of binding	-2.64994	-0.79847
GO:0048145	regulation of fibroblast proliferation	-2.63471	-0.786006
hsa04640	Hematopoietic cell lineage	-2.35798	-0.55268
The functional annotation in MSTRG.71639
GO	Description	LogP	Log(q-value)
GO:0045321	leukocyte activation	-29.8603	-25.7457
GO:0050865	regulation of cell activation	-19.8616	-16.1879
GO:0002250	adaptive immune response	-17.2848	-13.8924
hsa04060	Cytokine-cytokine receptor interaction	-17.2381	-13.8914
M54	PID IL12 2PATHWAY	-15.8826	-12.615
GO:0045087	innate immune response	-14.205	-11.0344
GO:0050778	positive regulation of immune response	-13.535	-10.4188
WP4494	Selective expression of chemokine receptors during T-cell polarization	-11.2865	-8.24087
GO:0002683	negative regulation of immune system process	-10.9525	-7.98104
R-HSA-198933	Immunoregulatory interactions between a Lymphoid and a non-Lymphoid cell	-10.6525	-7.79717
WP5092	Interactions of natural killer cells in pancreatic cancer	-9.39662	-6.641
GO:0002366	leukocyte activation involved in immune response	-9.36835	-6.63445
hsa04514	Cell adhesion molecules	-8.75514	-6.11602
GO:0019835	cytolysis	-8.27142	-5.72857
GO:0051345	positive regulation of hydrolase activity	-7.21211	-4.80991
GO:0032655	regulation of interleukin-12 production	-7.18106	-4.79341
GO:0002274	myeloid leukocyte activation	-6.44091	-4.15113
GO:0001909	leukocyte mediated cytotoxicity	-6.12626	-3.87994
GO:0002347	response to tumor cell	-6.10261	-3.85973
GO:0009615	response to virus	-5.67434	-3.50084
WP3945	TYROBP causal network in microglia	-5.66391	-3.49331
GO:0050854	regulation of antigen receptor-mediated signaling pathway	-5.56301	-3.40102
GO:0050848	regulation of calcium-mediated signaling	-5.2874	-3.1686
GO:2000106	regulation of leukocyte apoptotic process	-5.01989	-2.93565
GO:0006968	cellular defense response	-4.5344	-2.512
hsa05170	Human immunodeficiency virus 1 infection	-4.11571	-2.12991
GO:0050766	positive regulation of phagocytosis	-4.03332	-2.05954
GO:0044403	biological process involved in symbiotic interaction	-3.80153	-1.85967
hsa04064	NF-kappa B signaling pathway	-3.39447	-1.51168
GO:0002819	regulation of adaptive immune response	-3.38408	-1.50278
R-HSA-451927	Interleukin-2 family signaling	-3.37439	-1.499
GO:0007159	leukocyte cell-cell adhesion	-3.08897	-1.2406
GO:0032956	regulation of actin cytoskeleton organization	-2.94937	-1.11753
R-HSA-202733	Cell surface interactions at the vascular wall	-2.9457	-1.11753
GO:0042113	B cell activation	-2.631	-0.834546
GO:0002221	pattern recognition receptor signaling pathway	-2.54436	-0.750339
R-HSA-5668541	TNFR2 non-canonical NF-kB pathway	-2.32179	-0.553743
R-HSA-6798695	Neutrophil degranulation	-2.27626	-0.510499
R-HSA-416476	G alpha (q) signalling events	-2.23378	-0.472428
GO:0006887	exocytosis	-2.18558	-0.432184
GO:0048872	homeostasis of number of cells	-2.1006	-0.357055
The functional annotation in HCG4B
GO	Description	LogP	Log(q-value)
GO:0006303	double-strand break repair via nonhomologous end joining	-5.08362	-1.09765
hsa04914	Progesterone-mediated oocyte maturation	-4.81017	-1.09765
WP4536	Genes related to primary cilium development (based on CRISPR)	-4.78959	-1.09765
GO:0006895	Golgi to endosome transport	-4.74431	-1.09765
GO:0097502	mannosylation	-3.77816	-0.54647
GO:0021987	cerebral cortex development	-3.40998	-0.426082
GO:0051056	regulation of small GTPase mediated signal transduction	-2.64998	0
GO:0048872	homeostasis of number of cells	-2.22684	0
GO:0051028	mRNA transport	-2.19691	0
GO:0007005	mitochondrion organization	-2.04036	0
GO:0045598	regulation of fat cell differentiation	-2.02628	0
GO:0030177	positive regulation of Wnt signaling pathway	-2.00981	0
The functional annotation in XLOC_001669
GO	Description	LogP	Log(q-value)
GO:0071345	cellular response to cytokine stimulus	-7.59463	-3.47519
R-HSA-1280215	Cytokine Signaling in Immune system	-7.51979	-3.47519
GO:0006954	inflammatory response	-6.74133	-2.99776
GO:0032496	response to lipopolysaccharide	-5.92275	-2.5174
R-HSA-6798695	Neutrophil degranulation	-5.80635	-2.47202
GO:0045055	regulated exocytosis	-5.55344	-2.35394
GO:0019882	antigen processing and presentation	-4.6916	-1.63537
GO:0050931	pigment cell differentiation	-4.67997	-1.63537
R-HSA-114608	Platelet degranulation	-4.13501	-1.21696
hsa04979	Cholesterol metabolism	-4.05047	-1.21095
WP1533	Vitamin B12 metabolism	-3.97461	-1.18528
hsa04145	Phagosome	-3.85955	-1.11403
GO:0002090	regulation of receptor internalization	-3.8576	-1.11403
R-HSA-2682334	EPH-Ephrin signaling	-3.26592	-0.726125
GO:1901653	cellular response to peptide	-2.76172	-0.329907
GO:0097193	intrinsic apoptotic signaling pathway	-2.67884	-0.262634
GO:0098609	cell-cell adhesion	-2.65706	-0.250953
GO:0006886	intracellular protein transport	-2.25694	0
GO:0016032	viral process	-2.05136	0
The functional annotation in XLOC_002468
GO	Description	LogP	Log(q-value)
R-HSA-1280215	Cytokine Signaling in Immune system	-19.458	-15.1124
GO:0001775	cell activation	-17.1019	-13.1711
GO:0070663	regulation of leukocyte proliferation	-17.0396	-13.1711
GO:0002764	immune response-regulating signaling pathway	-14.6937	-11.462
GO:0031347	regulation of defense response	-14.65	-11.4505
GO:0001819	positive regulation of cytokine production	-13.7093	-10.619
GO:0002683	negative regulation of immune system process	-12.1598	-9.27653
R-HSA-1280218	Adaptive Immune System	-10.2734	-7.58098
GO:0002697	regulation of immune effector process	-9.81776	-7.1797
GO:0032729	positive regulation of interferon-gamma production	-9.75915	-7.1378
R-HSA-6798695	Neutrophil degranulation	-9.22166	-6.66136
GO:0032663	regulation of interleukin-2 production	-8.80756	-6.28147
M34	PID TCR PATHWAY	-8.75841	-6.23886
GO:0045087	innate immune response	-8.41517	-5.93286
GO:0042113	B cell activation	-8.35778	-5.88721
GO:0050900	leukocyte migration	-8.29783	-5.83302
GO:0070372	regulation of ERK1 and ERK2 cascade	-8.18685	-5.74431
R-HSA-451927	Interleukin-2 family signaling	-8.16886	-5.73172
GO:0002366	leukocyte activation involved in immune response	-8.11529	-5.68348
hsa05135	Yersinia infection	-7.75427	-5.35803
M54	PID IL12 2PATHWAY	-7.24955	-4.88164
GO:0050854	regulation of antigen receptor-mediated signaling pathway	-7.08446	-4.73446
WP5063	FOXP3 in COVID-19	-6.84157	-4.53337
M11736	SA MMP CYTOKINE CONNECTION	-6.84157	-4.53337
GO:0001776	leukocyte homeostasis	-6.78423	-4.49168
GO:0002274	myeloid leukocyte activation	-6.47081	-4.20605
GO:0030885	regulation of myeloid dendritic cell activation	-6.46889	-4.20605
GO:0060369	positive regulation of Fc receptor mediated stimulatory signaling pathway	-6.46889	-4.20605
hsa04666	Fc gamma R-mediated phagocytosis	-6.0835	-3.88709
R-HSA-9012999	RHO GTPase cycle	-5.642	-3.51385
GO:0034341	response to interferon-gamma	-5.45936	-3.35428
M290	PID IL12 STAT4 PATHWAY	-5.43945	-3.33902
hsa04015	Rap1 signaling pathway	-5.21133	-3.13754
GO:0043549	regulation of kinase activity	-5.11544	-3.05761
GO:0031295	T cell costimulation	-4.99961	-2.96574
GO:0060759	regulation of response to cytokine stimulus	-4.56274	-2.61156
GO:0043254	regulation of protein-containing complex assembly	-4.26993	-2.36678
R-HSA-446652	Interleukin-1 family signaling	-3.98414	-2.1219
WP5092	Interactions of natural killer cells in pancreatic cancer	-3.97734	-2.12026
R-HSA-372790	Signaling by GPCR	-3.97065	-2.11498
GO:0051345	positive regulation of hydrolase activity	-3.9218	-2.07033
GO:0034113	heterotypic cell-cell adhesion	-3.64725	-1.83054
GO:0030866	cortical actin cytoskeleton organization	-3.54314	-1.74529
GO:0009410	response to xenobiotic stimulus	-3.44409	-1.66335
GO:0050856	regulation of T cell receptor signaling pathway	-3.38718	-1.61674
GO:0006468	protein phosphorylation	-3.30498	-1.55153
GO:1900024	regulation of substrate adhesion-dependent cell spreading	-3.03427	-1.30982
GO:1903530	regulation of secretion by cell	-2.65288	-0.990302
GO:1903510	mucopolysaccharide metabolic process	-2.60102	-0.944702
GO:0009743	response to carbohydrate	-2.52091	-0.873382
GO:0046718	viral entry into host cell	-2.31046	-0.698829
hsa04142	Lysosome	-2.0257	-0.449446
The functional annotation in XLOC_008827
GO	Description	LogP	Log(q-value)
R-HSA-6798695	Neutrophil degranulation	-32.2904	-27.9448
GO:0030595	leukocyte chemotaxis	-17.8517	-13.8071
GO:0050865	regulation of cell activation	-15.2292	-11.7287
GO:0001819	positive regulation of cytokine production	-14.8085	-11.3739
GO:0002688	regulation of leukocyte chemotaxis	-13.9884	-10.7567
GO:0001775	cell activation	-11.4939	-8.55384
R-HSA-198933	Immunoregulatory interactions between a Lymphoid and a non-Lymphoid cell	-10.6525	-7.85094
GO:0050764	regulation of phagocytosis	-8.8393	-6.27183
GO:0031347	regulation of defense response	-8.42562	-5.8929
GO:0051345	positive regulation of hydrolase activity	-8.14244	-5.63566
R-HSA-6785807	Interleukin-4 and Interleukin-13 signaling	-7.12701	-4.68986
GO:0001818	negative regulation of cytokine production	-6.4343	-4.08868
GO:0031349	positive regulation of defense response	-6.27852	-3.94149
WP3624	Lung fibrosis	-5.66391	-3.4117
GO:0090022	regulation of neutrophil chemotaxis	-5.36703	-3.14198
GO:0050864	regulation of B cell activation	-5.32122	-3.1027
GO:0008277	regulation of G protein-coupled receptor signaling pathway	-5.18404	-2.97829
GO:0002430	complement receptor mediated signaling pathway	-5.00769	-2.82343
GO:0007188	adenylate cyclase-modulating G protein-coupled receptor signaling pathway	-4.93755	-2.76511
WP2806	Complement system	-4.69723	-2.55299
hsa05202	Transcriptional misregulation in cancer	-4.35412	-2.27331
WP4141	PI3K/AKT/mTOR - VitD3 signaling	-4.28594	-2.21447
GO:0002704	negative regulation of leukocyte mediated immunity	-4.13192	-2.08076
GO:0036336	dendritic cell migration	-4.11487	-2.07027
GO:1903530	regulation of secretion by cell	-4.05098	-2.01926
GO:0007202	activation of phospholipase C activity	-3.87329	-1.88177
GO:0001934	positive regulation of protein phosphorylation	-3.84483	-1.85522
GO:0002221	pattern recognition receptor signaling pathway	-3.72983	-1.75845
R-HSA-109582	Hemostasis	-3.65079	-1.69077
GO:0010922	positive regulation of phosphatase activity	-3.63437	-1.67791
GO:0019882	antigen processing and presentation	-3.57964	-1.63535
R-HSA-163125	Post-translational modification: synthesis of GPI-anchored proteins	-3.57964	-1.63535
GO:0030574	collagen catabolic process	-3.56402	-1.62493
M159	PID AMB2 NEUTROPHILS PATHWAY	-3.46553	-1.55126
GO:0010543	regulation of platelet activation	-3.26263	-1.39267
GO:0002444	myeloid leukocyte mediated immunity	-3.2104	-1.35191
hsa04380	Osteoclast differentiation	-3.05526	-1.21069
GO:0032233	positive regulation of actin filament bundle assembly	-2.95791	-1.13603
GO:0044403	biological process involved in symbiotic interaction	-2.89144	-1.08614
WP2880	Glucocorticoid receptor pathway	-2.76742	-0.981696
GO:0014068	positive regulation of phosphatidylinositol 3-kinase signaling	-2.63471	-0.866569
GO:0007265	Ras protein signal transduction	-2.44635	-0.697316
WP117	GPCRs, other	-2.42105	-0.677477
GO:0046634	regulation of alpha-beta T cell activation	-2.28675	-0.561256
GO:0090257	regulation of muscle system process	-2.01501	-0.317746
The functional annotation in XLOC_009738
GO	Description	LogP	Log(q-value)
R-HSA-1280215	Cytokine Signaling in Immune system	-11.1536	-6.80795
GO:0051607	defense response to virus	-9.02846	-5.36558
WP619	Type II interferon signaling (IFNG)	-7.9659	-4.57452
GO:0050863	regulation of T cell activation	-7.61154	-4.30731
GO:0001775	cell activation	-6.33166	-3.16212
WP5039	SARS-CoV-2 innate immunity evasion and cell-specific immune response	-4.98265	-2.01723
M36	PID IL27 PATHWAY	-4.72718	-1.82871
GO:0032103	positive regulation of response to external stimulus	-4.56733	-1.72686
GO:0002250	adaptive immune response	-4.53664	-1.70953
GO:0006954	inflammatory response	-4.20714	-1.49498
GO:0006959	humoral immune response	-3.55394	-1.0007
GO:0002831	regulation of response to biotic stimulus	-3.17676	-0.682393
R-HSA-418594	G alpha (i) signalling events	-2.43221	-0.0261054
GO:0002764	immune response-regulating signaling pathway	-2.28092	0
The functional annotation in XLOC_012142
GO	Description	LogP	Log(q-value)
GO:0045321	leukocyte activation	-32.1389	-27.7933
GO:0050778	positive regulation of immune response	-18.771	-15.1243
GO:0050863	regulation of T cell activation	-17.879	-14.324
GO:0002250	adaptive immune response	-17.8245	-14.324
GO:0045087	innate immune response	-16.9266	-13.5406
M54	PID IL12 2PATHWAY	-16.1378	-12.8977
GO:0002683	negative regulation of immune system process	-16.1294	-12.8977
GO:0032103	positive regulation of response to external stimulus	-14.5774	-11.4359
GO:0001819	positive regulation of cytokine production	-14.0389	-10.9485
hsa04650	Natural killer cell mediated cytotoxicity	-12.419	-9.4681
GO:0002252	immune effector process	-12.4024	-9.4681
GO:0071345	cellular response to cytokine stimulus	-12.1989	-9.33042
GO:0050854	regulation of antigen receptor-mediated signaling pathway	-10.456	-7.7825
GO:0007204	positive regulation of cytosolic calcium ion concentration	-10.0397	-7.44994
hsa05332	Graft-versus-host disease	-8.40408	-6.04072
hsa04514	Cell adhesion molecules	-7.61064	-5.3442
GO:0071346	cellular response to interferon-gamma	-7.45392	-5.20171
GO:0030101	natural killer cell activation	-7.35713	-5.1221
GO:0035589	G protein-coupled purinergic nucleotide receptor signaling pathway	-7.04749	-4.84488
GO:0050857	positive regulation of antigen receptor-mediated signaling pathway	-5.88585	-3.76553
GO:0009615	response to virus	-5.86206	-3.74432
GO:0002698	negative regulation of immune effector process	-5.82179	-3.71169
M234	PID IL2 STAT5 PATHWAY	-5.62684	-3.54603
GO:0050766	positive regulation of phagocytosis	-5.51507	-3.44819
WP5088	Prostaglandin signaling	-5.45587	-3.40471
GO:0001771	immunological synapse formation	-5.18763	-3.15163
GO:0001818	negative regulation of cytokine production	-4.7056	-2.71408
GO:1905517	macrophage migration	-4.55067	-2.5724
GO:0019835	cytolysis	-4.48108	-2.51385
GO:0002689	negative regulation of leukocyte chemotaxis	-4.29274	-2.33804
GO:0032722	positive regulation of chemokine production	-4.14413	-2.20162
R-HSA-202733	Cell surface interactions at the vascular wall	-4.12825	-2.18745
GO:0050729	positive regulation of inflammatory response	-4.01181	-2.08778
GO:0050688	regulation of defense response to virus	-2.77958	-0.987832
GO:1900015	regulation of cytokine production involved in inflammatory response	-2.76283	-0.972298
hsa04064	NF-kappa B signaling pathway	-2.36046	-0.610323
GO:0050830	defense response to Gram-positive bacterium	-2.36046	-0.610323
GO:0055067	monovalent inorganic cation homeostasis	-2.02203	-0.295495
The functional annotation in XLOC_012144
GO	Description	LogP	Log(q-value)
GO:0045321	leukocyte activation	-26.2393	-21.8936
GO:0050778	positive regulation of immune response	-18.5459	-14.8023
GO:0002697	regulation of immune effector process	-17.1008	-13.5333
GO:0045087	innate immune response	-14.5669	-11.3353
GO:0001819	positive regulation of cytokine production	-13.6151	-10.5917
M54	PID IL12 2PATHWAY	-12.8443	-9.92999
WP5092	Interactions of natural killer cells in pancreatic cancer	-9.79687	-7.14144
GO:0050854	regulation of antigen receptor-mediated signaling pathway	-9.09547	-6.51327
GO:0002695	negative regulation of leukocyte activation	-8.35423	-5.83467
GO:1902105	regulation of leukocyte differentiation	-8.07581	-5.56269
hsa04514	Cell adhesion molecules	-7.95441	-5.47211
GO:0071346	cellular response to interferon-gamma	-7.75629	-5.29715
GO:0001818	negative regulation of cytokine production	-7.0589	-4.67706
hsa05332	Graft-versus-host disease	-6.88576	-4.5269
GO:0002716	negative regulation of natural killer cell mediated immunity	-6.54311	-4.21451
GO:0050857	positive regulation of antigen receptor-mediated signaling pathway	-6.05942	-3.79297
R-HSA-202733	Cell surface interactions at the vascular wall	-5.56555	-3.36294
WP4559	Interactions between immune cells and microRNAs in tumor microenvironment	-5.28635	-3.09909
GO:0051209	release of sequestered calcium ion into cytosol	-4.92965	-2.77435
GO:0009615	response to virus	-4.25211	-2.17833
hsa05142	Chagas disease	-3.67719	-1.67399
GO:0050900	leukocyte migration	-3.26977	-1.32034
GO:0031532	actin cytoskeleton reorganization	-2.97375	-1.05463
GO:0050688	regulation of defense response to virus	-2.90388	-0.986381
GO:0050848	regulation of calcium-mediated signaling	-2.88704	-0.97277
GO:0051101	regulation of DNA binding	-2.2979	-0.456061
WP4673	Male infertility	-2.00285	-0.186139
The functional annotation in XLOC_016664
GO	Description	LogP	Log(q-value)
hsa04613	Neutrophil extracellular trap formation	-5.58682	-1.75053
GO:0001776	leukocyte homeostasis	-5.40344	-1.75053
hsa05166	Human T-cell leukemia virus 1 infection	-5.14234	-1.74989
R-HSA-5663202	Diseases of signal transduction by growth factor receptors and second messengers	-4.99435	-1.68127
GO:0006954	inflammatory response	-4.47578	-1.47152
GO:0003170	heart valve development	-4.25283	-1.28636
GO:0042326	negative regulation of phosphorylation	-3.65347	-0.908905
GO:0030048	actin filament-based movement	-3.57747	-0.893542
hsa05152	Tuberculosis	-3.55271	-0.887771
GO:1901654	response to ketone	-3.45534	-0.86453
R-HSA-5688426	Deubiquitination	-3.41336	-0.850056
GO:0006468	protein phosphorylation	-3.40391	-0.850056
WP4971	Phosphoinositides metabolism	-3.28799	-0.795954
WP4312	Rett syndrome causing genes	-3.28799	-0.795954
GO:0042060	wound healing	-3.20827	-0.742397
GO:0043244	regulation of protein-containing complex disassembly	-3.16019	-0.727314
GO:0016575	histone deacetylation	-3.11757	-0.714474
GO:0061024	membrane organization	-3.0923	-0.711658
GO:0007030	Golgi organization	-2.90938	-0.60802
GO:0007264	small GTPase mediated signal transduction	-2.82578	-0.550975
GO:0003158	endothelium development	-2.51065	-0.372867
GO:0050821	protein stabilization	-2.48545	-0.353605
GO:0006913	nucleocytoplasmic transport	-2.26829	-0.202641
WP179	Cell cycle	-2.15569	-0.1456
GO:0006974	cellular response to DNA damage stimulus	-2.1252	-0.12876
hsa04144	Endocytosis	-2.06412	-0.0903468
The functional annotation in XLOC_020141
GO	Description	LogP	Log(q-value)
WP3945	TYROBP causal network in microglia	-7.28744	-2.94181
GO:0045321	leukocyte activation	-6.11948	-2.17988
GO:0042116	macrophage activation	-6.04839	-2.17988
GO:0032731	positive regulation of interleukin-1 beta production	-5.78647	-2.09608
GO:0097190	apoptotic signaling pathway	-4.61408	-1.30985
hsa04142	Lysosome	-4.18313	-0.983627
GO:0007040	lysosome organization	-4.0785	-0.936994
GO:0051090	regulation of DNA-binding transcription factor activity	-4.0104	-0.895224
GO:0046427	positive regulation of receptor signaling pathway via JAK-STAT	-3.61625	-0.664449
GO:0006820	anion transport	-3.24463	-0.404152
R-HSA-556833	Metabolism of lipids	-3.22218	-0.39507
GO:0045087	innate immune response	-3.13214	-0.342813
GO:0061024	membrane organization	-3.0923	-0.33637
GO:0006900	vesicle budding from membrane	-3.07301	-0.33637
GO:0008584	male gonad development	-3.03541	-0.33637
GO:0002697	regulation of immune effector process	-3.02907	-0.33637
GO:0051607	defense response to virus	-3.02746	-0.33637
GO:2000379	positive regulation of reactive oxygen species metabolic process	-2.81825	-0.205011
GO:0030198	extracellular matrix organization	-2.78965	-0.193564
M124	PID CXCR4 PATHWAY	-2.39539	0
WP5090	Complement system in neuronal development and plasticity	-2.29093	0
The functional annotation in XLOC_020365
GO	Description	LogP	Log(q-value)
R-HSA-5368286	Mitochondrial translation initiation	-6.4973	-2.62879
GO:0007005	mitochondrion organization	-6.12945	-2.48279
CORUM:6442	Cytochrome c oxidase, mitochondrial	-4.98475	-1.59336
R-HSA-3700989	Transcriptional Regulation by TP53	-3.83123	-0.865809
hsa04146	Peroxisome	-2.66504	-0.0183766
R-HSA-166520	Signaling by NTRKs	-2.06928	0
The functional annotation in XLOC_033882
GO	Description	LogP	Log(q-value)
M233	PID EPO PATHWAY	-5.41977	-1.32829
hsa04114	Oocyte meiosis	-5.37289	-1.32829
R-HSA-8934593	Regulation of RUNX1 Expression and Activity	-4.67537	-1.16244
GO:0030097	hemopoiesis	-4.66297	-1.16244
hsa04144	Endocytosis	-3.77889	-0.547202
GO:0043244	regulation of protein-containing complex disassembly	-3.14328	-0.143494
GO:0006913	nucleocytoplasmic transport	-3.13533	-0.143494
GO:0010256	endomembrane system organization	-2.91446	-0.0459544
GO:0006401	RNA catabolic process	-2.78704	0
GO:0006974	cellular response to DNA damage stimulus	-2.68939	0
GO:0032446	protein modification by small protein conjugation	-2.64436	0
GO:0001667	ameboidal-type cell migration	-2.53577	0
GO:0022604	regulation of cell morphogenesis	-2.51297	0
R-HSA-3214815	HDACs deacetylate histones	-2.45823	0
hsa04070	Phosphatidylinositol signaling system	-2.41987	0
GO:0045807	positive regulation of endocytosis	-2.41987	0
GO:0070085	glycosylation	-2.15287	0
R-HSA-194315	Signaling by Rho GTPases	-2.10769	0
GO:0016570	histone modification	-2.09089	0
The functional annotation in XLOC_038912
GO	Description	LogP	Log(q-value)
GO:0045321	leukocyte activation	-34.4571	-30.1114
R-HSA-1280218	Adaptive Immune System	-18.7612	-15.0177
GO:0002694	regulation of leukocyte activation	-18.3955	-14.8949
M54	PID IL12 2PATHWAY	-17.8382	-14.3957
GO:0001819	positive regulation of cytokine production	-17.3469	-14.0804
GO:0002250	adaptive immune response	-16.2175	-12.9858
GO:0002683	negative regulation of immune system process	-12.1598	-9.21207
GO:0045087	innate immune response	-11.2328	-8.39594
GO:1902105	regulation of leukocyte differentiation	-11.0091	-8.21976
GO:0009617	response to bacterium	-10.6249	-7.94201
hsa04514	Cell adhesion molecules	-10.1727	-7.5346
GO:0050854	regulation of antigen receptor-mediated signaling pathway	-8.66255	-6.16818
GO:0050766	positive regulation of phagocytosis	-8.43595	-5.96538
R-HSA-449147	Signaling by Interleukins	-8.40151	-5.94238
GO:0032760	positive regulation of tumor necrosis factor production	-7.29985	-4.93194
GO:0030101	natural killer cell activation	-7.24955	-4.89069
GO:0050900	leukocyte migration	-7.12164	-4.7972
hsa04650	Natural killer cell mediated cytotoxicity	-6.58154	-4.3041
GO:0001818	negative regulation of cytokine production	-6.47545	-4.20872
GO:0051209	release of sequestered calcium ion into cytosol	-6.2363	-3.99104
GO:0002460	adaptive immune response based on somatic recombination of immune receptors built from immunoglobulin superfamily domains	-5.94159	-3.72306
GO:0032663	regulation of interleukin-2 production	-5.68549	-3.50137
WP5092	Interactions of natural killer cells in pancreatic cancer	-5.67968	-3.50137
WP4494	Selective expression of chemokine receptors during T-cell polarization	-5.61631	-3.44678
GO:0042100	B cell proliferation	-4.91592	-2.80834
GO:0006968	cellular defense response	-4.55157	-2.48469
M122	PID IL2 1PATHWAY	-4.48753	-2.42971
GO:1900017	positive regulation of cytokine production involved in inflammatory response	-4.02553	-2.03015
GO:0045577	regulation of B cell differentiation	-3.84306	-1.86664
GO:0051056	regulation of small GTPase mediated signal transduction	-2.51156	-0.708753
hsa04064	NF-kappa B signaling pathway	-2.31046	-0.529496
GO:0051341	regulation of oxidoreductase activity	-2.27612	-0.50103
GO:0007160	cell-matrix adhesion	-2.0257	-0.275565
The functional annotation in XLOC_038917
GO	Description	LogP	Log(q-value)
GO:0001775	cell activation	-20.7237	-16.3781
GO:0051249	regulation of lymphocyte activation	-17.5689	-13.9527
R-HSA-1280215	Cytokine Signaling in Immune system	-13.8123	-10.4666
hsa04060	Cytokine-cytokine receptor interaction	-9.58371	-6.53911
GO:0002695	negative regulation of leukocyte activation	-9.06919	-6.06599
M54	PID IL12 2PATHWAY	-8.85755	-5.90647
GO:0032103	positive regulation of response to external stimulus	-7.6143	-4.81274
GO:0002252	immune effector process	-6.77633	-4.09346
GO:0002250	adaptive immune response	-6.06103	-3.48625
R-HSA-5668541	TNFR2 non-canonical NF-kB pathway	-5.95483	-3.42212
R-HSA-162909	Host Interactions of HIV factors	-5.34059	-2.88706
WP619	Type II interferon signaling (IFNG)	-5.18089	-2.75954
GO:2000116	regulation of cysteine-type endopeptidase activity	-4.96629	-2.59838
R-HSA-418038	Nucleotide-like (purinergic) receptors	-4.73209	-2.39506
GO:0002831	regulation of response to biotic stimulus	-4.67893	-2.35449
GO:0019835	cytolysis	-4.42751	-2.14258
GO:0002702	positive regulation of production of molecular mediator of immune response	-4.31632	-2.05347
GO:0002347	response to tumor cell	-4.29897	-2.03994
WP4197	Immune response to tuberculosis	-4.2393	-1.99748
hsa04650	Natural killer cell mediated cytotoxicity	-4.13508	-1.9034
R-HSA-6798695	Neutrophil degranulation	-3.73179	-1.60101
GO:0050869	negative regulation of B cell activation	-3.684	-1.55848
R-HSA-877300	Interferon gamma signaling	-3.63258	-1.51226
GO:0031295	T cell costimulation	-3.47835	-1.37823
GO:0006968	cellular defense response	-3.14877	-1.09094
GO:0002275	myeloid cell activation involved in immune response	-3.10164	-1.05268
hsa05163	Human cytomegalovirus infection	-3.05151	-1.01337
R-HSA-202733	Cell surface interactions at the vascular wall	-2.96192	-0.940118
GO:0043086	negative regulation of catalytic activity	-2.94968	-0.93851
WP3945	TYROBP causal network in microglia	-2.92984	-0.920674
R-HSA-8873719	RAB geranylgeranylation	-2.89053	-0.88929
GO:0051098	regulation of binding	-2.87925	-0.879977
GO:0043122	regulation of I-kappaB kinase/NF-kappaB signaling	-2.81832	-0.836677
GO:0002377	immunoglobulin production	-2.81682	-0.836677
GO:0051881	regulation of mitochondrial membrane potential	-2.77992	-0.807202
R-HSA-163125	Post-translational modification: synthesis of GPI-anchored proteins	-2.44637	-0.522342
GO:0032956	regulation of actin cytoskeleton organization	-2.21883	-0.338586
The functional annotation in XLOC_038934
GO	Description	LogP	Log(q-value)
GO:0001775	cell activation	-25.8719	-21.7157
GO:0050863	regulation of T cell activation	-17.5202	-13.8724
GO:0045087	innate immune response	-14.3026	-10.9101
GO:0031347	regulation of defense response	-13.5515	-10.2462
hsa04060	Cytokine-cytokine receptor interaction	-10.7835	-7.759
GO:0050778	positive regulation of immune response	-9.35933	-6.41058
M54	PID IL12 2PATHWAY	-8.85755	-5.98799
GO:0002250	adaptive immune response	-8.77497	-5.93343
GO:0045580	regulation of T cell differentiation	-8.74305	-5.91488
GO:0002695	negative regulation of leukocyte activation	-7.80952	-5.1618
GO:0002252	immune effector process	-7.76792	-5.12881
WP4197	Immune response to tuberculosis	-6.03825	-3.64096
GO:0050688	regulation of defense response to virus	-5.33768	-3.05385
hsa04650	Natural killer cell mediated cytotoxicity	-5.32138	-3.04288
WP619	Type II interferon signaling (IFNG)	-5.18089	-2.92056
WP117	GPCRs, other	-4.82771	-2.6016
R-HSA-6798695	Neutrophil degranulation	-4.53368	-2.33928
GO:0002443	leukocyte mediated immunity	-4.50677	-2.31542
GO:0002819	regulation of adaptive immune response	-4.42974	-2.24518
GO:0019835	cytolysis	-4.42751	-2.24518
GO:0008285	negative regulation of cell population proliferation	-4.27482	-2.12126
GO:0050857	positive regulation of antigen receptor-mediated signaling pathway	-4.07565	-1.94115
GO:0031295	T cell costimulation	-3.47835	-1.41269
GO:0043065	positive regulation of apoptotic process	-3.44853	-1.38514
GO:0009612	response to mechanical stimulus	-3.272	-1.23918
GO:0002275	myeloid cell activation involved in immune response	-3.10164	-1.08941
GO:0002260	lymphocyte homeostasis	-3.07876	-1.07053
GO:0006816	calcium ion transport	-2.96739	-0.974816
GO:0043086	negative regulation of catalytic activity	-2.94968	-0.962834
WP3945	TYROBP causal network in microglia	-2.92984	-0.946769
GO:0002377	immunoglobulin production	-2.81682	-0.850969
GO:0051881	regulation of mitochondrial membrane potential	-2.77992	-0.818839
GO:0051100	negative regulation of binding	-2.66585	-0.723994
R-HSA-163125	Post-translational modification: synthesis of GPI-anchored proteins	-2.44637	-0.537432
hsa05170	Human immunodeficiency virus 1 infection	-2.27752	-0.397778
GO:0021782	glial cell development	-2.2649	-0.388039
The functional annotation in XLOC_043767
GO	Description	LogP	Log(q-value)
GO:0045321	leukocyte activation	-21.5895	-17.2439
GO:0002764	immune response-regulating signaling pathway	-17.223	-13.4795
GO:0002237	response to molecule of bacterial origin	-16.1706	-12.5239
R-HSA-1280218	Adaptive Immune System	-14.2166	-10.7914
GO:0070663	regulation of leukocyte proliferation	-14.1828	-10.7914
WP3945	TYROBP causal network in microglia	-13.9588	-10.6546
GO:0032675	regulation of interleukin-6 production	-13.7144	-10.4479
GO:0006954	inflammatory response	-12.0681	-8.97773
R-HSA-1280215	Cytokine Signaling in Immune system	-11.65	-8.60542
hsa05152	Tuberculosis	-10.656	-7.7417
R-HSA-109582	Hemostasis	-10.6381	-7.73959
GO:0001776	leukocyte homeostasis	-9.86523	-7.05108
GO:0002221	pattern recognition receptor signaling pathway	-9.37396	-6.67593
GO:0030888	regulation of B cell proliferation	-8.72761	-6.16014
GO:0045087	innate immune response	-8.34964	-5.81693
R-HSA-2029480	Fcgamma receptor (FCGR) dependent phagocytosis	-7.81637	-5.36284
GO:0032663	regulation of interleukin-2 production	-7.18106	-4.8222
R-HSA-6798695	Neutrophil degranulation	-7.17417	-4.81977
M34	PID TCR PATHWAY	-7.13946	-4.78947
GO:0050900	leukocyte migration	-7.08357	-4.74226
M22	PID GMCSF PATHWAY	-6.90375	-4.59555
GO:0002250	adaptive immune response	-6.87679	-4.57648
R-HSA-9013149	RAC1 GTPase cycle	-6.70878	-4.4387
hsa04380	Osteoclast differentiation	-6.62019	-4.36447
hsa05135	Yersinia infection	-6.4193	-4.20078
GO:0002577	regulation of antigen processing and presentation	-6.27933	-4.07983
WP1449	Regulation of toll-like receptor signaling pathway	-6.25234	-4.06204
GO:0010942	positive regulation of cell death	-6.11022	-3.92894
GO:0006898	receptor-mediated endocytosis	-6.076	-3.89769
hsa04666	Fc gamma R-mediated phagocytosis	-6.05774	-3.8853
GO:0062207	regulation of pattern recognition receptor signaling pathway	-5.83103	-3.68406
GO:0051924	regulation of calcium ion transport	-5.70868	-3.59094
GO:0050854	regulation of antigen receptor-mediated signaling pathway	-5.56301	-3.45793
WP4146	Macrophage markers	-5.53559	-3.43548
GO:0051345	positive regulation of hydrolase activity	-5.4654	-3.37504
WP4484	Control of immune tolerance by vasoactive intestinal peptide	-5.00769	-2.9884
R-HSA-6783783	Interleukin-10 signaling	-4.74309	-2.76853
GO:0031664	regulation of lipopolysaccharide-mediated signaling pathway	-4.06267	-2.19416
GO:0050848	regulation of calcium-mediated signaling	-3.94048	-2.0904
GO:0032814	regulation of natural killer cell activation	-3.56402	-1.76646
WP2806	Complement system	-3.47588	-1.69492
GO:0097581	lamellipodium organization	-3.40402	-1.64159
GO:0022604	regulation of cell morphogenesis	-3.26545	-1.52079
GO:0010543	regulation of platelet activation	-3.26263	-1.51906
hsa04015	Rap1 signaling pathway	-3.16614	-1.4333
R-HSA-73887	Death Receptor Signalling	-2.89953	-1.20615
hsa04144	Endocytosis	-2.81404	-1.12833
WP2877	Vitamin D receptor pathway	-2.4629	-0.811878
GO:0019882	antigen processing and presentation	-2.4341	-0.78657
GO:0072594	establishment of protein localization to organelle	-2.37364	-0.734731
GO:0071674	mononuclear cell migration	-2.23073	-0.619096
The functional annotation in XLOC_045300
GO	Description	LogP	Log(q-value)
GO:0045321	leukocyte activation	-28.5754	-24.2298
GO:0002697	regulation of immune effector process	-24.2808	-20.4123
GO:0002694	regulation of leukocyte activation	-18.3955	-14.828
hsa05140	Leishmaniasis	-16.6248	-13.3931
GO:0001819	positive regulation of cytokine production	-16.1066	-12.9071
GO:0071345	cellular response to cytokine stimulus	-15.0433	-12.0401
GO:0050900	leukocyte migration	-14.833	-11.8853
GO:0002764	immune response-regulating signaling pathway	-14.6937	-11.7794
WP3937	Microglia pathogen phagocytosis pathway	-14.1222	-11.2951
GO:0032496	response to lipopolysaccharide	-14.0963	-11.2822
WP3945	TYROBP causal network in microglia	-14.0039	-11.2146
GO:0002274	myeloid leukocyte activation	-13.5532	-10.8411
GO:0006954	inflammatory response	-13.2702	-10.5811
R-HSA-1280218	Adaptive Immune System	-13.2639	-10.5811
GO:0042110	T cell activation	-12.8834	-10.228
GO:0001910	regulation of leukocyte mediated cytotoxicity	-12.6407	-10.0026
R-HSA-6798695	Neutrophil degranulation	-12.4815	-9.86015
hsa04380	Osteoclast differentiation	-12.3291	-9.71587
R-HSA-109582	Hemostasis	-11.744	-9.22442
GO:0043410	positive regulation of MAPK cascade	-11.228	-8.75163
R-HSA-9013149	RAC1 GTPase cycle	-10.5755	-8.15419
GO:0070661	leukocyte proliferation	-10.4705	-8.06436
hsa04640	Hematopoietic cell lineage	-10.3896	-7.98843
M124	PID CXCR4 PATHWAY	-10.3498	-7.95355
GO:0045087	innate immune response	-9.32455	-7.01235
GO:0007159	leukocyte cell-cell adhesion	-9.23389	-6.93358
GO:0030888	regulation of B cell proliferation	-8.75841	-6.48467
GO:0002700	regulation of production of molecular mediator of immune response	-8.35778	-6.09493
GO:0001776	leukocyte homeostasis	-8.30806	-6.05234
GO:0051924	regulation of calcium ion transport	-7.9716	-5.74324
GO:0043300	regulation of leukocyte degranulation	-7.87772	-5.65919
hsa05135	Yersinia infection	-7.75427	-5.55166
GO:0032103	positive regulation of response to external stimulus	-7.6143	-5.42096
GO:0042116	macrophage activation	-7.56798	-5.38371
WP1449	Regulation of toll-like receptor signaling pathway	-7.56133	-5.38005
GO:0002224	toll-like receptor signaling pathway	-7.42647	-5.27426
hsa04061	Viral protein interaction with cytokine and cytokine receptor	-7.38901	-5.2475
R-HSA-2029481	FCGR activation	-7.27881	-5.15067
M54	PID IL12 2PATHWAY	-7.24955	-5.12663
GO:0032655	regulation of interleukin-12 production	-7.20723	-5.08948
GO:0032663	regulation of interleukin-2 production	-7.20723	-5.08948
R-HSA-416700	Other semaphorin interactions	-6.39269	-4.38352
GO:0002643	regulation of tolerance induction	-6.29687	-4.2976
hsa04672	Intestinal immune network for IgA production	-6.2363	-4.24092
WP2806	Complement system	-6.0312	-4.05663
GO:0071674	mononuclear cell migration	-5.76242	-3.80949
GO:0002285	lymphocyte activation involved in immune response	-5.47975	-3.5491
M290	PID IL12 STAT4 PATHWAY	-5.43945	-3.51543
GO:0031295	T cell costimulation	-4.99961	-3.12233
GO:0042100	B cell proliferation	-4.91592	-3.04886
GO:0043087	regulation of GTPase activity	-4.56642	-2.74324
GO:0045766	positive regulation of angiogenesis	-4.49524	-2.6849
GO:0006897	endocytosis	-4.47096	-2.6644
GO:0002922	positive regulation of humoral immune response	-4.18234	-2.41075
hsa04015	Rap1 signaling pathway	-4.16278	-2.39579
GO:0000902	cell morphogenesis	-4.1313	-2.3733
GO:0030225	macrophage differentiation	-4.02553	-2.2852
GO:0006468	protein phosphorylation	-3.99088	-2.25505
WP5092	Interactions of natural killer cells in pancreatic cancer	-3.97734	-2.24661
hsa04144	Endocytosis	-3.73031	-2.03304
M159	PID AMB2 NEUTROPHILS PATHWAY	-3.47835	-1.80758
GO:2000273	positive regulation of signaling receptor activity	-3.35824	-1.70458
GO:0002824	positive regulation of adaptive immune response based on somatic recombination of immune receptors built from immunoglobulin superfamily domains	-3.31874	-1.67121
GO:1901652	response to peptide	-3.23988	-1.59754
M28	PID IL4 2PATHWAY	-2.91002	-1.29759
GO:0032970	regulation of actin filament-based process	-2.02293	-0.488878
The functional annotation in LOC102724683
GO	Description	LogP	Log(q-value)
R-HSA-6798695	Neutrophil degranulation	-30.8035	-26.4579
GO:0006954	inflammatory response	-20.5092	-16.4646
GO:0050865	regulation of cell activation	-18.6679	-15.2253
GO:0001819	positive regulation of cytokine production	-17.2508	-13.9051
GO:0009617	response to bacterium	-16.8676	-13.6447
GO:0002688	regulation of leukocyte chemotaxis	-13.9884	-10.965
GO:0031347	regulation of defense response	-12.3974	-9.57239
GO:0045087	innate immune response	-12.1428	-9.3772
R-HSA-198933	Immunoregulatory interactions between a Lymphoid and a non-Lymphoid cell	-12.1318	-9.3772
hsa04380	Osteoclast differentiation	-10.7863	-8.16493
GO:0050764	regulation of phagocytosis	-8.8393	-6.357
WP3937	Microglia pathogen phagocytosis pathway	-8.40242	-5.96528
GO:0032675	regulation of interleukin-6 production	-8.20664	-5.79043
GO:0006968	cellular defense response	-7.64071	-5.30368
GO:0002697	regulation of immune effector process	-7.57521	-5.24662
GO:0042116	macrophage activation	-7.54171	-5.22138
GO:0030888	regulation of B cell proliferation	-7.13946	-4.84691
R-HSA-6785807	Interleukin-4 and Interleukin-13 signaling	-7.12701	-4.83828
GO:0030885	regulation of myeloid dendritic cell activation	-6.45569	-4.24039
WP4141	PI3K/AKT/mTOR - VitD3 signaling	-6.10261	-3.93308
GO:0090022	regulation of neutrophil chemotaxis	-5.36703	-3.27182
GO:0032673	regulation of interleukin-4 production	-5.36703	-3.27182
GO:0002221	pattern recognition receptor signaling pathway	-5.01989	-2.94377
GO:2000377	regulation of reactive oxygen species metabolic process	-5.00869	-2.93852
GO:0030099	myeloid cell differentiation	-4.9131	-2.85077
WP4136	Fibrin complement receptor 3 signaling pathway	-4.85835	-2.80276
WP3929	Chemokine signaling pathway	-4.72353	-2.6811
WP2806	Complement system	-4.69723	-2.65695
GO:0050730	regulation of peptidyl-tyrosine phosphorylation	-4.57229	-2.55708
GO:0001934	positive regulation of protein phosphorylation	-4.55731	-2.54613
R-HSA-109582	Hemostasis	-4.38444	-2.39675
GO:0045428	regulation of nitric oxide biosynthetic process	-4.29227	-2.31771
GO:0045637	regulation of myeloid cell differentiation	-4.16134	-2.20487
GO:0036336	dendritic cell migration	-4.11487	-2.16544
GO:0009611	response to wounding	-4.02808	-2.09238
GO:0008277	regulation of G protein-coupled receptor signaling pathway	-4.02237	-2.08836
GO:0007202	activation of phospholipase C activity	-3.87329	-1.96063
R-HSA-163125	Post-translational modification: synthesis of GPI-anchored proteins	-3.57964	-1.69641
GO:0032814	regulation of natural killer cell activation	-3.56402	-1.68412
GO:0097190	apoptotic signaling pathway	-3.56289	-1.68412
GO:0007188	adenylate cyclase-modulating G protein-coupled receptor signaling pathway	-2.99773	-1.20599
GO:0035306	positive regulation of dephosphorylation	-2.95791	-1.16979
R-HSA-202733	Cell surface interactions at the vascular wall	-2.9457	-1.15878
GO:0050848	regulation of calcium-mediated signaling	-2.69916	-0.956672
GO:0014068	positive regulation of phosphatidylinositol 3-kinase signaling	-2.63471	-0.901861
M5880	NABA ECM AFFILIATED	-2.60306	-0.877572
WP2877	Vitamin D receptor pathway	-2.4629	-0.748716
GO:0044403	biological process involved in symbiotic interaction	-2.0632	-0.387821
The functional annotation in LOC105371816
GO	Description	LogP	Log(q-value)
GO:0045321	leukocyte activation	-23.1118	-18.7662
GO:0002683	negative regulation of immune system process	-16.794	-13.0504
R-HSA-198933	Immunoregulatory interactions between a Lymphoid and a non-Lymphoid cell	-15.9787	-12.4113
GO:0050778	positive regulation of immune response	-14.6176	-11.1171
GO:0050865	regulation of cell activation	-13.0813	-9.68991
GO:0002703	regulation of leukocyte mediated immunity	-12.684	-9.41753
GO:0050900	leukocyte migration	-10.0849	-7.08169
hsa04650	Natural killer cell mediated cytotoxicity	-9.75556	-6.79015
GO:0031347	regulation of defense response	-9.22484	-6.33685
M54	PID IL12 2PATHWAY	-9.22008	-6.33685
GO:0045087	innate immune response	-9.19559	-6.32708
GO:0050854	regulation of antigen receptor-mediated signaling pathway	-9.02453	-6.19741
GO:0030097	hemopoiesis	-8.72687	-5.92531
R-HSA-6798695	Neutrophil degranulation	-7.80829	-5.10611
GO:0031341	regulation of cell killing	-7.74629	-5.05387
GO:0006954	inflammatory response	-7.57555	-4.91116
GO:0030101	natural killer cell activation	-7.55743	-4.902
GO:0009617	response to bacterium	-6.73594	-4.23708
hsa04514	Cell adhesion molecules	-6.5528	-4.0866
GO:0006968	cellular defense response	-6.3184	-3.87039
GO:0050857	positive regulation of antigen receptor-mediated signaling pathway	-6.01928	-3.64265
R-HSA-109582	Hemostasis	-5.71279	-3.3628
hsa04640	Hematopoietic cell lineage	-4.96746	-2.74893
GO:0001818	negative regulation of cytokine production	-4.95067	-2.73858
GO:0032655	regulation of interleukin-12 production	-4.45461	-2.32893
GO:0009615	response to virus	-4.18806	-2.10251
hsa05140	Leishmaniasis	-4.11171	-2.05425
WP4538	Regulatory circuits of the STAT3 signaling pathway	-4.0682	-2.0236
GO:0043087	regulation of GTPase activity	-4.01926	-1.97899
WP5088	Prostaglandin signaling	-3.91256	-1.88915
GO:0007169	transmembrane receptor protein tyrosine kinase signaling pathway	-3.747	-1.74379
hsa05144	Malaria	-3.3727	-1.42388
GO:0030099	myeloid cell differentiation	-3.23252	-1.30519
R-HSA-9664407	Parasite infection	-3.16116	-1.25329
GO:0009611	response to wounding	-2.78807	-0.915202
GO:0051056	regulation of small GTPase mediated signal transduction	-2.73485	-0.866158
GO:0007229	integrin-mediated signaling pathway	-2.59093	-0.753275
hsa04666	Fc gamma R-mediated phagocytosis	-2.53911	-0.710678
M5885	NABA MATRISOME ASSOCIATED	-2.19625	-0.399626
The functional annotation in LOC102724638
GO	Description	LogP	Log(q-value)
GO:0046649	lymphocyte activation	-21.3544	-17.0088
GO:0050778	positive regulation of immune response	-14.3343	-10.5908
GO:0002250	adaptive immune response	-13.7471	-10.1005
GO:0002694	regulation of leukocyte activation	-10.8538	-7.46243
WP4884	Pathogenesis of SARS-CoV-2 mediated by nsp9-nsp10 complex	-7.855	-4.88959
GO:0030101	natural killer cell activation	-5.90206	-3.19988
GO:0042113	B cell activation	-5.61913	-2.97247
WP23	B cell receptor signaling pathway	-5.10528	-2.54306
R-HSA-202733	Cell surface interactions at the vascular wall	-4.53126	-2.05486
GO:0009617	response to bacterium	-4.45097	-1.98616
GO:0060627	regulation of vesicle-mediated transport	-4.25211	-1.79858
GO:0002697	regulation of immune effector process	-4.05577	-1.61323
GO:0060402	calcium ion transport into cytosol	-3.84924	-1.43303
GO:0002683	negative regulation of immune system process	-3.67995	-1.28371
GO:0045580	regulation of T cell differentiation	-3.00863	-0.696426
GO:0002449	lymphocyte mediated immunity	-2.50928	-0.235537
GO:0050900	leukocyte migration	-2.47731	-0.218038
GO:0009615	response to virus	-2.01216	0
The functional annotation in LOC105369334
GO	Description	LogP	Log(q-value)
R-HSA-392451	G beta:gamma signalling through PI3Kgamma	-5.97579	-1.62911
WP4561	Cell migration and invasion through p75NTR	-3.90978	-0.999424
GO:0045907	positive regulation of vasoconstriction	-3.8276	-0.999424
WP111	Electron transport chain: OXPHOS system in mitochondria	-3.4653	-0.799852
WP399	Wnt signaling pathway and pluripotency	-3.44978	-0.793289
GO:0030111	regulation of Wnt signaling pathway	-3.18826	-0.605003
GO:0061572	actin filament bundle organization	-3.09956	-0.585862
GO:0043297	apical junction assembly	-3.09956	-0.585862
GO:0007266	Rho protein signal transduction	-3.03564	-0.558188
hsa04213	Longevity regulating pathway - multiple species	-3.01508	-0.549205
GO:0009880	embryonic pattern specification	-2.79275	-0.40031
GO:0007169	transmembrane receptor protein tyrosine kinase signaling pathway	-2.78319	-0.397841
GO:0009725	response to hormone	-2.65353	-0.311934
GO:0046889	positive regulation of lipid biosynthetic process	-2.62056	-0.291709
GO:0044070	regulation of anion transport	-2.56384	-0.283352
GO:0021549	cerebellum development	-2.4457	-0.216283
WP4932	7q11.23 copy number variation syndrome	-2.3502	-0.155725
R-HSA-8878171	Transcriptional regulation by RUNX1	-2.17507	-0.0484887
